# Supplementary material for: Inorganic Carbon Modulates Emulsification Activity and Transcriptional Responses in Vreelandella zhaodongensis BS253
Source: Molecules. 2026 Jun 22;31(12):2182. doi: 10.3390/molecules31122182 (PMC13305022; doi:10.3390/molecules31122182)
Supplement: Supplementary file 1 [file molecules-31-02182-s001.zip]

Archive with 10 entries (10 files):
- Figure S1.tiff
- Figure S2.tiff
- Figure S3.tif
- Figure S4.tif
- Figure S5.tiff
- File_S1.sh.pdf
- File_S2.R.pdf
- Supplementary Figure Captions.pdf
- Table_S1.xlsx
- Table_S2.xlsx
