# Supplementary material for: Inorganic Carbon Modulates Emulsification Activity and Transcriptional Responses in Vreelandella zhaodongensis BS253
Source: Molecules. 2026 Jun 22;31(12):2182. doi: 10.3390/molecules31122182 (PMC13305022; doi:10.3390/molecules31122182)
Supplement: Supplementary file 1 [file molecules-31-02182-s001.zip › Table_S1.xlsx]

## Sheet: Table_S1
Gene_ID,"Protein_ID","Description","Preferred_Name","COG_Category","EC_Number","KEGG_KO","KEGG_Pathway","CAZy","PFAMs","Mapping_Source","Correlation_with_Emulsification","in_Control_18vs12","in_CO2_18vs12","in_NaHCO3_18vs12","in_NaHCO3_vs_Control_18","in_CO2_vs_Control_18"
ACR0PX_RS06015,"WP_434986367.1","Forms passive diffusion pores that allow small molecular weight hydrophilic materials across the outer membrane","-","M","-","-","-","-","Porin_4","COG_Category_M",-0.886070005690986,TRUE,TRUE,FALSE,FALSE,FALSE
ACR0PX_RS04815,"WP_434986136.1","UTP-glucose-1-phosphate uridylyltransferase","galU","M","2.7.7.9","ko:K00963","ko00040,ko00052,ko00500,ko00520,ko01100,ko01130,map00040,map00052,map00500,map00520,map01100,map01130","-","NTP_transferase","COG_Category_M",-0.845551903330126,TRUE,FALSE,FALSE,FALSE,FALSE
ACR0PX_RS08440,"WP_179927076.1","Catalyzes the conversion of 1-hydroxy-2-methyl-2-(E)- butenyl 4-diphosphate (HMBPP) into a mixture of isopentenyl diphosphate (IPP) and dimethylallyl diphosphate (DMAPP). Acts in the terminal step of the DOXP MEP pathway for isoprenoid precursor biosynthesis","ispH","IM","1.17.7.4,2.7.4.25","ko:K00945,ko:K02945,ko:K03527","ko00240,ko00900,ko01100,ko01110,ko01130,k…
ACR0PX_RS14765,"WP_434984585.1","type I secretion membrane fusion protein, HlyD family","-","M","-","ko:K02022,ko:K11003","ko03070,ko05133,map03070,map05133","-","Biotin_lipoyl_2,HlyD,HlyD_3,OEP","COG_Category_M",0.840195410607391,TRUE,TRUE,FALSE,FALSE,FALSE
ACR0PX_RS07465,"WP_434986743.1","COG0454 Histone acetyltransferase HPA2 and related acetyltransferases","yafP","M","-","ko:K03830","-","-","Acetyltransf_1,Acetyltransf_10","COG_Category_M",0.838984694770866,TRUE,FALSE,FALSE,FALSE,FALSE
ACR0PX_RS10395,"WP_434983711.1","CyaE is necessary for transport of calmodulin-sensitive adenylate cyclase-hemolysin (cyclolysin)","ttgC","MU","-","-","-","-","OEP","COG_Category_M",-0.835281756559551,TRUE,TRUE,FALSE,TRUE,FALSE
ACR0PX_RS16020,"WP_162218559.1","Participates in the translocation of lipoproteins from the inner membrane to the outer membrane. Only forms a complex with a lipoprotein if the residue after the N-terminal Cys is not an aspartate (The Asp acts as a targeting signal to indicate that the lipoprotein should stay in the inner membrane)","lolA","M","-","ko:K03634","-","-","LolA","COG_Category_M",-0.83…
ACR0PX_RS16310,"WP_434984972.1","Belongs to the peptidase S41A family","prc","M","3.4.21.102","ko:K03797","-","-","BAGE,DUF3340,PDZ,Peptidase_S41","COG_Category_M",-0.827259106744219,TRUE,TRUE,FALSE,FALSE,FALSE
ACR0PX_RS07795,"WP_434987066.1","D-alanyl-D-alanine carboxypeptidase","dacB","M","3.4.16.4","ko:K07259","ko00550,map00550","-","Peptidase_S13","COG_Category_M",-0.825763853347456,TRUE,FALSE,FALSE,FALSE,FALSE
ACR0PX_RS04295,"WP_434986040.1","COG0741 Soluble lytic murein transglycosylase and related regulatory proteins (some contain LysM invasin domains)","slt","M","-","ko:K08309","-","GH23","SLT,SLT_L","COG_Category_M",-0.823017816384103,TRUE,FALSE,FALSE,FALSE,FALSE
ACR0PX_RS11880,"WP_434983914.1","Belongs to the peptidase S11 family","dacF","M","3.4.16.4","ko:K01286,ko:K07258","ko00550,ko01100,map00550,map01100","-","Peptidase_S11,SPOR","COG_Category_M",-0.81371827126199,TRUE,TRUE,FALSE,FALSE,FALSE
ACR0PX_RS01275,"WP_434985422.1","Together with LptD, is involved in the assembly of lipopolysaccharide (LPS) at the surface of the outer membrane. Required for the proper assembly of LptD. Binds LPS and may serve as the LPS recognition site at the outer membrane","lptE","M","-","ko:K03643","-","-","LptE","COG_M + Keyword",-0.810280174758006,TRUE,FALSE,FALSE,FALSE,FALSE
ACR0PX_RS13675,"WP_434984283.1","Glycosyl transferase family 2","-","M","3.4.14.13","ko:K20742","-","-","Glycos_transf_2","COG_Category_M",-0.808125681267906,FALSE,TRUE,TRUE,FALSE,FALSE
ACR0PX_RS04190,"WP_434986022.1","Sigma factors are initiation factors that promote the attachment of RNA polymerase to specific initiation sites and are then released","rpoN","K","-","ko:K03092","ko02020,ko05111,map02020,map05111","-","Sigma54_AID,Sigma54_CBD,Sigma54_DBD","Keyword_Match",0.781263768749276,TRUE,TRUE,FALSE,FALSE,FALSE
ACR0PX_RS07940,"WP_434986871.1","In addition to polymerase activity, this DNA polymerase exhibits 5'-3' exonuclease activity","polA","L","2.7.7.7","ko:K02335","ko00230,ko00240,ko01100,ko03030,ko03410,ko03420,ko03440,map00230,map00240,map01100,map03030,map03410,map03420,map03440","-","5_3_exonuc,5_3_exonuc_N,DNA_pol_A,DNA_pol_A_exo1","Keyword_Match",-0.774370166065666,TRUE,FALSE,FALSE,FALSE,FALSE
ACR0PX_RS16210,"WP_434984951.1","DNA polymerase","umuC","L","2.7.7.7","ko:K02346,ko:K03502","-","-","DUF4113,IMS,IMS_C,IMS_HHH","Keyword_Match",-0.742746734294237,TRUE,TRUE,FALSE,FALSE,TRUE
ACR0PX_RS01975,"WP_179927023.1","Hydrolyzes the pyrophosphate bond of UDP-2,3- diacylglucosamine to yield 2,3-diacylglucosamine 1-phosphate (lipid X) and UMP by catalyzing the attack of water at the alpha-P atom. Involved in the biosynthesis of lipid A, a phosphorylated glycolipid that anchors the lipopolysaccharide to the outer membrane of the cell","lpxH","S","3.6.1.54","ko:K03269","ko00540,ko0…
ACR0PX_RS01625,"WP_179928045.1","gamma-glutamyltransferase","ggt","M","2.3.2.2,3.4.19.13","ko:K00681","ko00430,ko00460,ko00480,ko01100,map00430,map00460,map00480,map01100","-","G_glu_transpept","COG_Category_M",-0.733502187738631,FALSE,TRUE,FALSE,FALSE,FALSE
ACR0PX_RS11015,"WP_162219886.1","Catalyzes the interconversion between ADP-D-glycero- beta-D-manno-heptose and ADP-L-glycero-beta-D-manno-heptose via an epimerization at carbon 6 of the heptose","hldD","GM","5.1.3.2,5.1.3.20","ko:K01784,ko:K03274","ko00052,ko00520,ko00540,ko01100,map00052,map00520,map00540,map01100","-","Epimerase","COG_Category_M",0.732962030197234,FALSE,FALSE,FALSE,TRUE,FALSE
ACR0PX_RS05345,"WP_434986244.1","HlyD membrane-fusion protein of T1SS","aprE","M","-","ko:K02022,ko:K12534,ko:K12537,ko:K16300","-","-","Biotin_lipoyl_2,HlyD,HlyD_3","COG_Category_M",-0.714532376805832,TRUE,FALSE,FALSE,FALSE,TRUE
ACR0PX_RS07790,"WP_434986834.1","Recycling of diacylglycerol produced during the turnover of membrane phospholipid","dgkA","M","2.7.1.107","ko:K00901","ko00561,ko00564,ko01100,ko01110,ko04070,ko04072,ko05231,map00561,map00564,map01100,map01110,map04070,map04072,map05231","-","DAGK_prokar","COG_Category_M",-0.713842976811742,TRUE,FALSE,FALSE,FALSE,FALSE
ACR0PX_RS04980,"WP_434986173.1","Belongs to the NAD(P)-dependent epimerase dehydratase family. dTDP-glucose dehydratase subfamily","rfbB","M","4.2.1.46","ko:K01710","ko00521,ko00523,ko00525,ko01055,ko01130,map00521,map00523,map00525,map01055,map01130","-","GDP_Man_Dehyd","COG_Category_M",-0.711622633003738,FALSE,FALSE,FALSE,TRUE,FALSE
ACR0PX_RS05705,"WP_434986303.1","Nitrilase cyanide hydratase and apolipoprotein N-acyltransferase","yhcX","M","-","ko:K11206","-","-","Acetyltransf_1,CN_hydrolase","COG_Category_M",-0.711195034905189,TRUE,TRUE,FALSE,FALSE,FALSE
ACR0PX_RS05330,"WP_434986238.1","Belongs to the mannose-6-phosphate isomerase type 2 family","cpsB","M","2.7.7.13,5.3.1.8","ko:K00971,ko:K16011","ko00051,ko00520,ko01100,ko01110,ko01130,ko02025,map00051,map00520,map01100,map01110,map01130,map02025","-","MannoseP_isomer,NTP_transferase","COG_Category_M",0.701959853416607,FALSE,FALSE,TRUE,FALSE,FALSE
ACR0PX_RS11710,"WP_162217895.1","DNA-dependent RNA polymerase catalyzes the transcription of DNA into RNA using the four ribonucleoside triphosphates as substrates","rpoB","K","2.7.7.6","ko:K03043,ko:K13797","ko00230,ko00240,ko01100,ko03020,map00230,map00240,map01100,map03020","-","RNA_pol_Rpb2_1,RNA_pol_Rpb2_2,RNA_pol_Rpb2_3,RNA_pol_Rpb2_45,RNA_pol_Rpb2_6,RNA_pol_Rpb2_7","Keyword_Match",-0.70172…
ACR0PX_RS13365,"WP_162219190.1","Sigma factors are initiation factors that promote the attachment of RNA polymerase to specific initiation sites and are then released. This sigma factor is involved in regulation of expression of heat shock genes","rpoH","K","-","ko:K03089","-","-","Sigma70_r1_2,Sigma70_r2,Sigma70_r4","Keyword_Match",-0.70028308479529,TRUE,TRUE,FALSE,TRUE,TRUE
ACR0PX_RS08835,"WP_434983384.1","Belongs to the membrane fusion protein (MFP) (TC 8.A.1) family","ttgA","M","-","-","-","-","Biotin_lipoyl_2,HlyD_3,HlyD_D23","COG_Category_M",0.684555100674254,TRUE,TRUE,TRUE,TRUE,TRUE
ACR0PX_RS04905,"WP_434986156.1","Catalyzes the first step in hexosamine metabolism, converting fructose-6P into glucosamine-6P using glutamine as a nitrogen source","glmS","M","2.6.1.16","ko:K00820","ko00250,ko00520,ko01100,ko01130,ko04931,map00250,map00520,map01100,map01130,map04931","-","GATase_6,SIS","COG_Category_M",-0.681949788938569,FALSE,FALSE,FALSE,TRUE,FALSE
ACR0PX_RS04370,"WP_434986047.1","N-acetylmuramoyl-L-alanine amidase","amiB","M","3.5.1.28","ko:K01448,ko:K12204","ko01503,map01503","-","AMIN,Amidase_3,LysM","COG_Category_M",-0.674815136512926,FALSE,FALSE,FALSE,TRUE,FALSE
ACR0PX_RS04875,"WP_434986151.1","Glycosyl transferases group 1","ykvP","M","-","-","-","-","Glyco_trans_1_2,Glyco_transf_4,Glycos_transf_1","COG_Category_M",-0.673450212804068,FALSE,FALSE,FALSE,TRUE,FALSE
ACR0PX_RS07775,"WP_162218971.1","Belongs to the BCCT transporter (TC 2.A.15) family","opuD","M","-","ko:K05020","-","-","BCCT","COG_Category_M",0.66236616908383,TRUE,TRUE,FALSE,FALSE,FALSE
ACR0PX_RS10245,"WP_162217988.1","Esterase PHB depolymerase","-","Q","3.1.1.75","ko:K03932,ko:K05973","ko00650,map00650","CE1","Esterase_phd","Keyword_Match",-0.65731120093188,TRUE,FALSE,FALSE,FALSE,TRUE
ACR0PX_RS10250,"WP_434983681.1","Domain amino terminal to FKBP-type peptidyl-prolyl isomerase","mip","M","5.2.1.8","ko:K03772,ko:K03773","-","-","FKBP_C,FKBP_N","COG_Category_M",-0.65439617740301,TRUE,FALSE,FALSE,FALSE,TRUE
ACR0PX_RS03655,"WP_434985941.1","Belongs to the peptidase S1C family","mucD","M","3.4.21.107","ko:K04771","ko01503,ko02020,map01503,map02020","-","PDZ_2,Trypsin_2","COG_Category_M",-0.653435867462057,TRUE,FALSE,TRUE,FALSE,TRUE
ACR0PX_RS10545,"WP_434983729.1","epimerase","yeeZ","GM","1.5.5.1","ko:K00311","-","-","Epimerase,NAD_binding_10,RmlD_sub_bind","COG_Category_M",0.652484507231593,FALSE,FALSE,TRUE,FALSE,FALSE
ACR0PX_RS01130,"WP_162219230.1","Peptidoglycan polymerase that is essential for cell wall elongation","mrdB","M","-","ko:K05837","-","-","FTSW_RODA_SPOVE","COG_M + Keyword",-0.64646020362936,FALSE,FALSE,FALSE,TRUE,FALSE
ACR0PX_RS15210,"WP_162219026.1","Outer membrane protein beta-barrel domain","-","M","-","-","-","-","OMP_b-brl","COG_Category_M",-0.643743077319284,TRUE,TRUE,FALSE,TRUE,FALSE
ACR0PX_RS04835,"WP_434986141.1","Glycosyl transferase family 2","-","M","-","ko:K20444","-","GT2,GT4","Glycos_transf_2,RgpF","COG_Category_M",-0.635320686511393,FALSE,FALSE,FALSE,TRUE,FALSE
ACR0PX_RS00045,"WP_162219546.1","Outer membrane protein W","ompW","M","-","ko:K07275","-","-","OmpW","COG_Category_M",-0.62545992334435,FALSE,TRUE,TRUE,TRUE,TRUE
ACR0PX_RS05430,"WP_434986264.1","type I secretion outer membrane protein, TolC","aggA","MU","-","ko:K12543","-","-","OEP,OmpA","COG_Category_M",0.618468486887922,FALSE,FALSE,TRUE,FALSE,FALSE
ACR0PX_RS14900,"WP_434984625.1","Belongs to the BCCT transporter (TC 2.A.15) family","opuD","M","-","-","-","-","BCCT","COG_Category_M",-0.60576387793114,FALSE,TRUE,FALSE,FALSE,FALSE
ACR0PX_RS08040,"WP_434986907.1","Integrating conjugative element protein","-","M","3.2.1.17","ko:K01185","-","-","-","COG_Category_M",-0.565213300551653,FALSE,TRUE,FALSE,FALSE,FALSE
ACR0PX_RS03710,"WP_434985951.1","energy transducer activity","tonB","M","-","ko:K03832","-","-","TonB_C,TonB_N","COG_Category_M",0.564611481601924,TRUE,TRUE,FALSE,FALSE,FALSE
ACR0PX_RS04910,"WP_434986157.1","Methyltransferase domain","-","M","-","-","-","-","Methyltransf_24","COG_Category_M",-0.563872019577923,FALSE,FALSE,FALSE,TRUE,FALSE
ACR0PX_RS13515,"WP_434984245.1","Part of the outer membrane protein assembly complex, which is involved in assembly and insertion of beta-barrel proteins into the outer membrane","bamA","M","-","ko:K07277","-","-","Bac_surface_Ag,POTRA","COG_Category_M",-0.55872441108127,FALSE,FALSE,FALSE,TRUE,FALSE
ACR0PX_RS01135,"WP_434985387.1","Lytic murein transglycosylase B","mltB","M","-","ko:K08305","-","GH103","SLT_2","COG_Category_M",-0.549587914342993,FALSE,FALSE,FALSE,TRUE,FALSE
ACR0PX_RS05325,"WP_434986237.1","PFAM Glycosyl transferases group 1","wcnD","M","-","-","-","-","Glyco_transf_4,Glycos_transf_1","COG_Category_M",0.537963767800337,TRUE,TRUE,FALSE,FALSE,FALSE
ACR0PX_RS05410,"WP_434986262.1","Involved in cell wall formation. Catalyzes the final step in the synthesis of UDP-N-acetylmuramoyl-pentapeptide, the precursor of murein","murF","M","6.3.2.10,6.3.2.13","ko:K01929,ko:K15792","ko00300,ko00550,ko01100,ko01502,map00300,map00550,map01100,map01502","-","Mur_ligase,Mur_ligase_C,Mur_ligase_M","COG_Category_M",-0.53005284958858,FALSE,FALSE,FALSE,TRUE,FALSE
ACR0PX_RS01140,"WP_434985388.1","Lytic transglycosylase with a strong preference for naked glycan strands that lack stem peptides","rlpA","M","-","ko:K03642","-","-","DPBB_1,SPOR","COG_Category_M",-0.516966953260221,FALSE,FALSE,FALSE,TRUE,FALSE
ACR0PX_RS11065,"WP_434983814.1","transferase","kdtA","M","2.4.99.12,2.4.99.13,2.4.99.14,2.4.99.15","ko:K02527","ko00540,ko01100,map00540,map01100","GT30","Glycos_transf_1,Glycos_transf_N","COG_Category_M",-0.515585924467291,FALSE,FALSE,FALSE,TRUE,FALSE
ACR0PX_RS06660,"WP_434986492.1","RNA polymerase that catalyzes the synthesis of short RNA molecules used as primers for DNA polymerase during DNA replication","dnaG","L","-","ko:K02316","ko03030,map03030","-","DnaB_bind,DnaG_DnaB_bind,Toprim_2,Toprim_4,Toprim_N,zf-CHC2","Keyword_Match",-0.5079834748775,FALSE,TRUE,FALSE,FALSE,FALSE
ACR0PX_RS12510,"WP_009723748.1","Necessary for efficient RNA polymerase transcription elongation past template-encoded arresting sites. The arresting sites in DNA have the property of trapping a certain fraction of elongating RNA polymerases that pass through, resulting in locked ternary complexes. Cleavage of the nascent transcript by cleavage factors such as GreA or GreB allows the resumption o…
ACR0PX_RS05040,"WP_162218303.1","Transfers the N-acyl diglyceride group on what will become the N-terminal cysteine of membrane lipoproteins","lgt","M","2.1.1.199","ko:K03438,ko:K13292","-","-","LGT","COG_Category_M",-0.475608576460986,FALSE,FALSE,FALSE,TRUE,FALSE
ACR0PX_RS01545,"WP_434985471.1","Excises uracil residues from the DNA which can arise as a result of misincorporation of dUMP residues by DNA polymerase or due to deamination of cytosine","ung","L","3.2.2.27","ko:K03648","ko03410,ko05340,map03410,map05340","-","UDG","Keyword_Match",0.470557091034644,TRUE,TRUE,FALSE,FALSE,FALSE
ACR0PX_RS13540,"WP_434984252.1","Condensation of UDP-2,3-diacylglucosamine and 2,3- diacylglucosamine-1-phosphate to form lipid A disaccharide, a precursor of lipid A, a phosphorylated glycolipid that anchors the lipopolysaccharide to the outer membrane of the cell","lpxB","M","2.4.1.182","ko:K00748","ko00540,ko01100,map00540,map01100","GT19","LpxB","COG_M + Keyword",-0.468367578338058,FALSE,FALS…
ACR0PX_RS10610,"WP_179927333.1","protein involved in formation of curli polymers","csgG","M","-","ko:K06214","-","-","CsgG,OMP_b-brl","COG_Category_M",0.467399444597786,FALSE,FALSE,FALSE,TRUE,FALSE
ACR0PX_RS10945,"WP_162219874.1","Belongs to the ompA family","yiaD","M","-","ko:K02557,ko:K03286,ko:K12216","ko02030,ko02040,map02030,map02040","-","Gly-zipper_Omp,Gly-zipper_YMGG,OmpA","COG_Category_M",-0.460764849541957,TRUE,TRUE,FALSE,TRUE,FALSE
ACR0PX_RS03990,"WP_434985993.1","Cell wall formation. Catalyzes the transfer of a GlcNAc subunit on undecaprenyl-pyrophosphoryl-MurNAc-pentapeptide (lipid intermediate I) to form undecaprenyl-pyrophosphoryl-MurNAc- (pentapeptide)GlcNAc (lipid intermediate II)","murG","M","2.4.1.227","ko:K02563","ko00550,ko01100,ko01502,ko04112,map00550,map01100,map01502,map04112","GT28","Glyco_tran_28_C,Glyco_tra…
ACR0PX_RS10805,"WP_434983775.1","Bacterial capsule synthesis protein PGA_cap","-","M","-","ko:K07282","-","-","PGA_cap","COG_Category_M",-0.452615305331618,FALSE,FALSE,TRUE,TRUE,FALSE
ACR0PX_RS01305,"WP_162219867.1","enzyme involved in biosynthesis of extracellular polysaccharides","yqjZ","S","2.3.1.128,2.5.1.18","ko:K00799,ko:K03790","ko00480,ko00980,ko00982,ko00983,ko01524,ko05200,ko05204,ko05225,ko05418,map00480,map00980,map00982,map00983,map01524,map05200,map05204,map05225,map05418","-","ABM","Keyword_Match",0.451953383580548,FALSE,FALSE,FALSE,TRUE,FALSE
ACR0PX_RS03920,"WP_434985978.1","Lipoprotein releasing system, transmembrane protein","lolC","M","-","ko:K02004,ko:K09808","ko02010,map02010","-","FtsX,MacB_PCD","COG_Category_M",-0.441586853870269,FALSE,FALSE,FALSE,TRUE,TRUE
ACR0PX_RS11870,"WP_009723881.1","DNA-dependent RNA polymerase catalyzes the transcription of DNA into RNA using the four ribonucleoside triphosphates as substrates","rpoA","K","2.7.7.6","ko:K03040","ko00230,ko00240,ko01100,ko03020,map00230,map00240,map01100,map03020","-","RNA_pol_A_CTD,RNA_pol_A_bac,RNA_pol_L","Keyword_Match",-0.438982173863549,FALSE,FALSE,FALSE,TRUE,TRUE
ACR0PX_RS04245,"WP_434986032.1","Involved in formation of the rod shape of the cell. May also contribute to regulation of formation of penicillin-binding proteins","mreD","M","-","ko:K03571","-","-","MreD","COG_Category_M",-0.434339443465943,FALSE,FALSE,FALSE,TRUE,TRUE
ACR0PX_RS05730,"WP_434987032.1","lipocalin","blc","M","-","ko:K03098,ko:K07071","-","-","Lipocalin_2","COG_Category_M",0.434306075192143,TRUE,FALSE,FALSE,TRUE,FALSE
ACR0PX_RS04250,"WP_434986034.1","Involved in formation and maintenance of cell shape","mreC","M","-","ko:K03570","-","-","MreC","COG_Category_M",-0.430848337457969,FALSE,FALSE,TRUE,TRUE,TRUE
ACR0PX_RS04130,"WP_434986015.1","Cell wall formation. Adds enolpyruvyl to UDP-N- acetylglucosamine","murA","M","2.5.1.7","ko:K00790","ko00520,ko00550,ko01100,map00520,map00550,map01100","-","EPSP_synthase","COG_Category_M",-0.421537824085386,FALSE,FALSE,FALSE,TRUE,FALSE
ACR0PX_RS07525,"WP_434986767.1","SmpA / OmlA family","plpD","M","-","-","-","-","OmpA,SmpA_OmlA","COG_Category_M",0.420106938168937,FALSE,TRUE,FALSE,TRUE,TRUE
ACR0PX_RS05420,"WP_162218923.1","secretion protein","lapC","M","-","ko:K02022,ko:K12542","-","-","Biotin_lipoyl_2,HlyD,HlyD_3","COG_Category_M",-0.414813585436822,FALSE,FALSE,FALSE,TRUE,FALSE
ACR0PX_RS11030,"WP_434983806.1","PFAM Glycosyl transferase, group 1","-","M","2.4.1.11,2.4.1.245","ko:K00693,ko:K13057","ko00500,ko01100,ko04151,ko04152,ko04910,ko04922,ko04931,map00500,map01100,map04151,map04152,map04910,map04922,map04931","GT3,GT4","Glyco_transf_4,Glycogen_syn,Glycos_transf_1","COG_Category_M",0.4139560435046,FALSE,FALSE,TRUE,FALSE,FALSE
ACR0PX_RS03875,"WP_434985971.1","Cell wall formation","murB","M","1.3.1.98","ko:K00075","ko00520,ko00550,ko01100,map00520,map00550,map01100","-","FAD_binding_4,MurB_C","COG_Category_M",-0.411210541705469,FALSE,FALSE,FALSE,TRUE,FALSE
ACR0PX_RS12780,"WP_162219818.1","effector of murein hydrolase","yohK","M","-","-","-","-","LrgB","COG_Category_M",0.406405412269458,FALSE,FALSE,FALSE,TRUE,FALSE
ACR0PX_RS01995,"WP_434985580.1","COG1732 Periplasmic glycine betaine choline-binding (lipo)protein of an ABC-type transport system (osmoprotectant binding protein)","yehZ","M","-","ko:K05845","ko02010,map02010","-","OpuAC","COG_Category_M",0.404944136705887,FALSE,FALSE,TRUE,TRUE,FALSE
ACR0PX_RS13525,"WP_434984249.1","Catalyzes the N-acylation of UDP-3-O-acylglucosamine using 3-hydroxyacyl-ACP as the acyl donor. Is involved in the biosynthesis of lipid A, a phosphorylated glycolipid that anchors the lipopolysaccharide to the outer membrane of the cell","lpxD","M","2.3.1.191","ko:K02536","ko00540,ko01100,map00540,map01100","-","Hexapep,Hexapep_2,LpxD","COG_M + Keyword",-0.398869…
ACR0PX_RS04935,"WP_434986163.1","Belongs to the UDP-glucose GDP-mannose dehydrogenase family","wecC","M","1.1.1.336","ko:K02472,ko:K02474","ko00520,ko05111,map00520,map05111","-","UDPG_MGDP_dh,UDPG_MGDP_dh_C,UDPG_MGDP_dh_N","COG_Category_M",-0.395306355816575,FALSE,FALSE,FALSE,TRUE,FALSE
ACR0PX_RS15520,"WP_434984794.1","Lipid A biosynthesis acyltransferase","htrB","M","2.3.1.241","ko:K02517","ko00540,ko01100,map00540,map01100","-","Lip_A_acyltrans","COG_Category_M",0.3749065169397,TRUE,TRUE,FALSE,FALSE,FALSE
ACR0PX_RS04955,"WP_434986168.1","Transposase","-","M","-","ko:K16555","-","GT2","ATPgrasp_TupA","COG_Category_M",-0.370678844184666,FALSE,FALSE,FALSE,TRUE,FALSE
ACR0PX_RS04800,"WP_434986133.1","chaperone","csuC","M","-","ko:K07346","-","-","PapD_N","COG_Category_M",0.361077605490335,FALSE,FALSE,FALSE,FALSE,TRUE
ACR0PX_RS03555,"WP_434985921.1","Has lipid A 3-O-deacylase activity. Hydrolyzes the ester bond at the 3 position of lipid A, a bioactive component of lipopolysaccharide (LPS), thereby releasing the primary fatty acyl moiety","-","M","-","-","-","-","OMP_b-brl","COG_M + Keyword",-0.358510549143977,TRUE,TRUE,FALSE,TRUE,FALSE
ACR0PX_RS10820,"WP_434983778.1","Protein of unknown function (DUF1302)","-","M","-","-","-","-","DUF1302","COG_Category_M",0.352676296844616,FALSE,FALSE,FALSE,FALSE,TRUE
ACR0PX_RS15465,"WP_434984782.1","glycosyl transferase group 1","-","M","-","-","-","-","Glyco_trans_1_4,Glyco_transf_4,Glycos_transf_1","COG_Category_M",-0.343907987412088,TRUE,TRUE,FALSE,TRUE,FALSE
ACR0PX_RS04915,"WP_434986159.1","Belongs to the UDP-glucose GDP-mannose dehydrogenase family","ugd","M","1.1.1.22","ko:K00012","ko00040,ko00053,ko00520,ko01100,map00040,map00053,map00520,map01100","-","UDPG_MGDP_dh,UDPG_MGDP_dh_C,UDPG_MGDP_dh_N","COG_Category_M",-0.337684512043007,FALSE,FALSE,FALSE,TRUE,FALSE
ACR0PX_RS01145,"WP_434985390.1","Belongs to the peptidase S11 family","dacA","M","3.4.16.4","ko:K07258","ko00550,ko01100,map00550,map01100","-","PBP5_C,Peptidase_S11","COG_Category_M",0.322078773960472,TRUE,TRUE,FALSE,FALSE,FALSE
ACR0PX_RS05255,"WP_434986220.1","Glycosyl transferase","gpgS","M","2.4.1.266","ko:K13693","-","GT81","-","COG_Category_M",0.319773213368215,FALSE,FALSE,TRUE,TRUE,FALSE
ACR0PX_RS15515,"WP_162219449.1","membrane","-","M","-","-","-","-","-","COG_Category_M",0.31600416398583,FALSE,TRUE,FALSE,FALSE,FALSE
ACR0PX_RS05295,"WP_434986229.1","Glycosyl transferases group 1","-","M","-","-","-","-","Glycos_transf_1","COG_Category_M",-0.312963949160314,FALSE,FALSE,FALSE,TRUE,FALSE
ACR0PX_RS11595,"WP_434983888.1","Transcription regulator that activates transcription by stimulating RNA polymerase (RNAP) recycling in case of stress conditions such as supercoiled DNA or high salt concentrations. Probably acts by releasing the RNAP, when it is trapped or immobilized on tightly supercoiled DNA. Does not activate transcription on linear DNA. Probably not involved in DNA repair","…
ACR0PX_RS15835,"WP_434984862.1","Iron dicitrate transport regulator FecR","glmS1","M","2.6.1.16","ko:K00820","ko00250,ko00520,ko01100,ko01130,ko04931,map00250,map00520,map01100,map01130,map04931","-","SIS","COG_Category_M",0.299537197436652,FALSE,TRUE,TRUE,TRUE,FALSE
ACR0PX_RS09445,"WP_434983508.1","Linear amide C-N hydrolases, choloylglycine hydrolase family","cbh","M","3.5.1.24","ko:K01442","ko00120,ko00121,ko01100,map00120,map00121,map01100","-","CBAH","COG_Category_M",-0.298757609063417,TRUE,TRUE,TRUE,TRUE,FALSE
ACR0PX_RS02920,"WP_434985807.1","DNA polymerase III","polC","L","2.7.7.7","ko:K02342","ko00230,ko00240,ko01100,ko03030,ko03430,ko03440,map00230,map00240,map01100,map03030,map03430,map03440","-","PAS_4,RNase_T","Keyword_Match",0.293438200892707,FALSE,FALSE,TRUE,FALSE,FALSE
ACR0PX_RS16720,"WP_434985054.1","DNA polymerase III is a complex, multichain enzyme responsible for most of the replicative synthesis in bacteria. This DNA polymerase also exhibits 3' to 5' exonuclease activity","dnaX","L","2.7.7.7","ko:K02343","ko00230,ko00240,ko01100,ko03030,ko03430,ko03440,map00230,map00240,map01100,map03030,map03430,map03440","-","DNA_pol3_delta2,DNA_pol3_gamma3,DNA_pol3_tau_…
ACR0PX_RS10075,"WP_434983648.1","Regulatory DnaK co-chaperone. Direct interaction between DnaK and DjlA is needed for the induction of the wcaABCDE operon, involved in the synthesis of a colanic acid polysaccharide capsule, possibly through activation of the RcsB RcsC phosphotransfer signaling pathway. The colanic acid capsule may help the bacterium survive conditions outside the host","djlA","O"…
ACR0PX_RS06655,"WP_162217798.1","Sigma factors are initiation factors that promote the attachment of RNA polymerase to specific initiation sites and are then released. This sigma factor is the primary sigma factor during exponential growth","rpoD","K","-","ko:K03086","-","-","Sigma70_ner,Sigma70_r1_1,Sigma70_r1_2,Sigma70_r2,Sigma70_r3,Sigma70_r4","Keyword_Match",-0.272498793888289,FALSE,FALSE,TRU…
ACR0PX_RS04015,"WP_434985996.1","Catalyzes the addition of meso-diaminopimelic acid to the nucleotide precursor UDP-N-acetylmuramoyl-L-alanyl-D-glutamate (UMAG) in the biosynthesis of bacterial cell-wall peptidoglycan","murE","M","6.3.2.10,6.3.2.13","ko:K01928,ko:K15792","ko00300,ko00550,map00300,map00550","-","Mur_ligase,Mur_ligase_C,Mur_ligase_M","COG_Category_M",-0.269013028377876,FALSE,FALSE,…
ACR0PX_RS05020,"WP_434986183.1","Forms passive diffusion pores that allow small molecular weight hydrophilic materials across the outer membrane","-","M","-","ko:K09476","ko01501,ko02020,map01501,map02020","-","Porin_4","COG_Category_M",0.257331842026713,FALSE,FALSE,TRUE,TRUE,FALSE
ACR0PX_RS03985,"WP_434987012.1","Belongs to the MurCDEF family","murC","M","6.3.2.8","ko:K01924","ko00471,ko00550,ko01100,map00471,map00550,map01100","-","Mur_ligase,Mur_ligase_C,Mur_ligase_M","COG_Category_M",-0.243368431780524,FALSE,FALSE,FALSE,TRUE,FALSE
ACR0PX_RS06730,"WP_434986510.1","COG1208 Nucleoside-diphosphate-sugar pyrophosphorylase involved in lipopolysaccharide biosynthesis translation initiation factor 2B, gamma epsilon subunits (eIF-2Bgamma eIF-2Bepsilon)","rmlA","JM","2.7.7.13,2.7.7.24,2.7.7.99","ko:K00966,ko:K00973,ko:K00992","ko00051,ko00520,ko00521,ko00523,ko00525,ko01100,ko01110,ko01130,map00051,map00520,map00521,map00523,map0052…
ACR0PX_RS16265,"WP_434984964.1","Transfers the fatty acyl group on membrane lipoproteins","lnt","M","-","ko:K03820","-","GT2","CN_hydrolase","COG_Category_M",0.218208253857878,FALSE,TRUE,FALSE,FALSE,FALSE
ACR0PX_RS13760,"WP_434984312.1","DNA polymerase III chi subunit","holC","L","2.7.7.7","ko:K02339","ko00230,ko00240,ko01100,ko03030,ko03430,ko03440,map00230,map00240,map01100,map03030,map03430,map03440","-","DNA_pol3_chi","Keyword_Match",0.21439154164745,FALSE,TRUE,FALSE,FALSE,TRUE
ACR0PX_RS04930,"WP_434986162.1","DUF based on E. rectale Gene description (DUF3880)","-","M","-","-","-","-","Glyco_trans_1_2","COG_Category_M",-0.212044354500117,FALSE,FALSE,FALSE,TRUE,FALSE
ACR0PX_RS04965,"WP_434986170.1","Catalyzes the epimerization of the C3' and C5'positions of dTDP-6-deoxy-D-xylo-4-hexulose, forming dTDP-6-deoxy-L-lyxo-4- hexulose","rfbC","M","5.1.3.13","ko:K01790","ko00521,ko00523,ko01130,map00521,map00523,map01130","-","dTDP_sugar_isom","COG_Category_M",-0.204489902225915,FALSE,FALSE,FALSE,TRUE,FALSE
ACR0PX_RS13210,"WP_434984166.1","Required for disulfide bond formation in some periplasmic proteins. Acts by transferring its disulfide bond to other proteins and is reduced in the process","dsbC","M","5.3.4.1","ko:K03981","-","-","DSBA,DsbC_N,Thioredoxin_2","COG_Category_M",-0.195698063967046,FALSE,FALSE,FALSE,TRUE,FALSE
ACR0PX_RS15890,"WP_162218582.1","COG0791 Cell wall-associated hydrolases (invasion-associated proteins)","nlpC","M","3.4.17.13","ko:K13694,ko:K13695","-","-","NLPC_P60","COG_Category_M",-0.194603659794055,FALSE,FALSE,FALSE,TRUE,FALSE
ACR0PX_RS14325,"WP_434984472.1","Belongs to the KdsA family","kdsA","M","2.5.1.55","ko:K01627","ko00540,ko01100,map00540,map01100","-","DAHP_synth_1","COG_Category_M",0.193201376603826,TRUE,FALSE,FALSE,TRUE,FALSE
ACR0PX_RS02435,"WP_434985700.1","Belongs to the UDP-glucose GDP-mannose dehydrogenase family","ugd2","M","1.1.1.22,3.1.21.3","ko:K00012,ko:K01153","ko00040,ko00053,ko00520,ko01100,map00040,map00053,map00520,map01100","-","UDPG_MGDP_dh,UDPG_MGDP_dh_C,UDPG_MGDP_dh_N","COG_Category_M",0.184716551483443,FALSE,FALSE,FALSE,TRUE,FALSE
ACR0PX_RS05080,"WP_434986192.1","Belongs to the membrane fusion protein (MFP) (TC 8.A.1) family","-","M","-","ko:K18990","-","-","Biotin_lipoyl_2,HlyD_3,HlyD_D23","COG_Category_M",0.181655491863076,TRUE,FALSE,FALSE,FALSE,FALSE
ACR0PX_RS07375,"WP_434987062.1","DNA polymerase III is a complex, multichain enzyme responsible for most of the replicative synthesis in bacteria. The epsilon subunit contain the editing function and is a proofreading 3'-5' exonuclease","dnaQ","L","2.7.7.7","ko:K02342","ko00230,ko00240,ko01100,ko03030,ko03430,ko03440,map00230,map00240,map01100,map03030,map03430,map03440","-","RNase_T","Keyword_Ma…
ACR0PX_RS10025,"WP_434983632.1","Belongs to the BCCT transporter (TC 2.A.15) family","ectP","M","-","ko:K02168","-","-","BCCT","COG_Category_M",-0.16392833479255,FALSE,FALSE,FALSE,TRUE,FALSE
ACR0PX_RS06600,"WP_434986474.1","DNA polymerase III","polC1","L","2.7.7.7","ko:K02342","ko00230,ko00240,ko01100,ko03030,ko03430,ko03440,map00230,map00240,map01100,map03030,map03430,map03440","-","RNase_T","Keyword_Match",0.159916427050036,FALSE,FALSE,TRUE,FALSE,FALSE
ACR0PX_RS02095,"WP_434985602.1","COG0741 Soluble lytic murein transglycosylase and related regulatory proteins (some contain LysM invasin domains)","mltD","M","3.5.1.28","ko:K01447,ko:K08307,ko:K12204","-","-","LysM,MLTD_N,SLT","COG_Category_M",-0.125289937305494,FALSE,FALSE,FALSE,FALSE,TRUE
ACR0PX_RS15055,"WP_434984662.1","Peptidase M23","yebA","M","2.7.1.50","ko:K00878,ko:K19304","ko00730,ko01100,map00730,map01100","-","OapA,OapA_N,Peptidase_M23","COG_Category_M",0.119574327773035,TRUE,TRUE,FALSE,FALSE,FALSE
ACR0PX_RS07095,"WP_434986636.1","Belongs to the BCCT transporter (TC 2.A.15) family","betT","M","-","ko:K02168","-","-","BCCT","COG_Category_M",-0.116952538246566,FALSE,FALSE,FALSE,TRUE,FALSE
ACR0PX_RS12375,"WP_434984034.1","NlpC/P60 family","yafL","M","3.2.1.14","ko:K01183,ko:K13695,ko:K19303","ko00520,ko01100,map00520,map01100","GH18","NLPC_P60","COG_Category_M",-0.107290639673274,FALSE,TRUE,FALSE,FALSE,FALSE
ACR0PX_RS08630,"WP_434983337.1","Poly-beta-1,6-N-acetyl-D-glucosamine synthase","-","M","-","ko:K00786","-","-","Glyco_tranf_2_3,Glyco_trans_2_3,Glycos_transf_2","COG_Category_M",-0.0898074520976964,FALSE,FALSE,FALSE,TRUE,FALSE
ACR0PX_RS04830,"WP_434986139.1","Glycosyltransferase family 92","-","M","-","-","-","-","Glyco_tranf_2_4,Glyco_transf_92","COG_M + Keyword",-0.0891836603204153,TRUE,FALSE,FALSE,TRUE,FALSE
ACR0PX_RS15655,"WP_162219478.1","ErfK YbiS YcfS YnhG family protein","ycfS","M","-","ko:K16291,ko:K19234,ko:K19235,ko:K19236","ko01503,map01503","-","LysM,YkuD","COG_Category_M",0.0882315237247939,TRUE,TRUE,FALSE,TRUE,FALSE
ACR0PX_RS12670,"WP_162218821.1","Transcription factor that acts by binding directly to the RNA polymerase (RNAP). Required for negative regulation of rRNA expression and positive regulation of several amino acid biosynthesis promoters. Also required for regulation of fis expression","dksA","T","-","ko:K06204","ko02026,map02026","-","zf-dskA_traR","Keyword_Match",-0.0773728428522324,TRUE,FALSE,FAL…
ACR0PX_RS04960,"WP_434986169.1","Belongs to the UDP-glucose GDP-mannose dehydrogenase family","ugd","M","1.1.1.22","ko:K00012","ko00040,ko00053,ko00520,ko01100,map00040,map00053,map00520,map01100","-","UDPG_MGDP_dh,UDPG_MGDP_dh_C,UDPG_MGDP_dh_N","COG_Category_M",-0.0705571123823486,TRUE,FALSE,FALSE,TRUE,FALSE
ACR0PX_RS15940,"WP_434984887.1","Glycine zipper 2TM domain","slyB","M","-","ko:K06077","-","-","Rick_17kDa_Anti","COG_Category_M",-0.0553168108200161,TRUE,FALSE,FALSE,TRUE,FALSE
ACR0PX_RS08300,"WP_179928319.1","regulation of cell-substrate adhesion","nlpE","MP","-","ko:K06079","ko01503,map01503","-","NlpE","COG_Category_M",0.0545158187399486,TRUE,FALSE,FALSE,FALSE,FALSE
ACR0PX_RS16450,"WP_434985002.1","Phospholipase","pldA","M","3.1.1.32,3.1.1.4","ko:K01058","ko00564,ko00565,ko00590,ko00591,ko00592,ko01100,ko01110,map00564,map00565,map00590,map00591,map00592,map01100,map01110","-","PLA1","COG_Category_M",-0.0507412653693258,TRUE,FALSE,FALSE,TRUE,FALSE
ACR0PX_RS04010,"WP_434985995.1","Involved in cell wall formation. Catalyzes the final step in the synthesis of UDP-N-acetylmuramoyl-pentapeptide, the precursor of murein","murF","M","6.3.2.10,6.3.2.13","ko:K01929,ko:K15792","ko00300,ko00550,ko01100,ko01502,map00300,map00550,map01100,map01502","-","Mur_ligase,Mur_ligase_C,Mur_ligase_M","COG_Category_M",0.0438844915829936,TRUE,FALSE,FALSE,TRUE,FALSE
ACR0PX_RS04165,"WP_162217544.1","Arabinose 5-phosphate isomerase","kdsD","M","5.3.1.13","ko:K06041","ko00540,ko01100,map00540,map01100","-","CBS,SIS","COG_Category_M",-0.0375886636684776,FALSE,FALSE,FALSE,TRUE,FALSE
ACR0PX_RS00230,"WP_434985182.1","Nucleoside-binding outer membrane protein","tsx","M","-","-","-","-","Channel_Tsx","COG_Category_M",-0.0374555767066847,FALSE,FALSE,TRUE,TRUE,FALSE
ACR0PX_RS11550,"WP_434983879.1","COG2230 Cyclopropane fatty acid synthase and related methyltransferases","cfa","M","2.1.1.317,2.1.1.79","ko:K00574,ko:K20238","-","-","CMAS","COG_Category_M",0.0345829432690585,TRUE,TRUE,FALSE,TRUE,FALSE
ACR0PX_RS12915,"WP_162219642.1","DNA polymerase III is a complex, multichain enzyme responsible for most of the replicative synthesis in bacteria. The epsilon subunit contain the editing function and is a proofreading 3'-5' exonuclease","rnt","L","-","ko:K03683","-","-","RNase_T","Keyword_Match",-0.0314587917186793,TRUE,TRUE,FALSE,TRUE,FALSE
ACR0PX_RS01890,"WP_434985566.1","Belongs to the ompA family","ompA","M","-","ko:K03286","-","-","OMP_b-brl,OmpA,TSP_3","COG_Category_M",0.0304172363074996,TRUE,TRUE,FALSE,TRUE,TRUE
ACR0PX_RS10005,"WP_162216892.1","Belongs to the BCCT transporter (TC 2.A.15) family","opuD","M","-","-","-","-","BCCT","COG_Category_M",0.0303784434716531,FALSE,TRUE,TRUE,TRUE,FALSE
ACR0PX_RS03650,"WP_162217637.1","Required for accurate and efficient protein synthesis under certain stress conditions. May act as a fidelity factor of the translation reaction, by catalyzing a one-codon backward translocation of tRNAs on improperly translocated ribosomes. Back- translocation proceeds from a post-translocation (POST) complex to a pre-translocation (PRE) complex, thus giving elong…
ACR0PX_RS05310,"WP_434986233.1","ABC-2 type transporter","wzm","GM","-","ko:K09688,ko:K09690","ko02010,map02010","-","ABC2_membrane","COG_Category_M",0.027588565791155,TRUE,FALSE,FALSE,TRUE,FALSE
ACR0PX_RS16955,"WP_179928390.1","DNA polymerase III is a complex, multichain enzyme responsible for most of the replicative synthesis in bacteria. The epsilon subunit contain the editing function and is a proofreading 3'-5' exonuclease","rnt","L","-","ko:K03683","-","-","RNase_T","Keyword_Match",-0.0222926461878485,TRUE,TRUE,FALSE,TRUE,FALSE
ACR0PX_RS10980,"WP_162219880.1","Confers DNA tethering and processivity to DNA polymerases and other proteins. Acts as a clamp, forming a ring around DNA (a reaction catalyzed by the clamp-loading complex) which diffuses in an ATP-independent manner freely and bidirectionally along dsDNA. Initially characterized for its ability to contact the catalytic subunit of DNA polymerase III (Pol III), a c…
ACR0PX_RS04020,"WP_434985997.1","Catalyzes cross-linking of the peptidoglycan cell wall at the division septum","ftsI","M","3.4.16.4","ko:K03587,ko:K08384,ko:K08724,ko:K12552,ko:K12556","ko00550,ko01100,ko01501,map00550,map01100,map01501","-","PASTA,PBP_dimer,Transpeptidase","COG_Category_M",0.0131422575133552,TRUE,FALSE,FALSE,TRUE,FALSE
ACR0PX_RS04970,"WP_434986171.1","Catalyzes the formation of dTDP-glucose, from dTTP and glucose 1-phosphate, as well as its pyrophosphorolysis","rfbA","M","2.7.7.24","ko:K00973","ko00521,ko00523,ko00525,ko01130,map00521,map00523,map00525,map01130","-","NTP_transferase","COG_Category_M",-0.00743527090709378,FALSE,FALSE,FALSE,TRUE,FALSE
