# Supplementary material for: Inorganic Carbon Modulates Emulsification Activity and Transcriptional Responses in Vreelandella zhaodongensis BS253
Source: Molecules. 2026 Jun 22;31(12):2182. doi: 10.3390/molecules31122182 (PMC13305022; doi:10.3390/molecules31122182)
Supplement: Supplementary file 1 [file molecules-31-02182-s001.zip › Table_S2.xlsx]

## Sheet: Table_S2
gene,"Preferred_name","Description","correlation","evidence_count","RF_IncMSE","correlation_rank","evidence_rank","rf_rank","combined_score"
ACR0PX_RS15710,NA,NA,-0.800626635417581,4,5.49836714789309,4,97.5,3,34.8333333333333
ACR0PX_RS05235,NA,NA,-0.77562542237158,4,4.99574369997051,8,97.5,8,37.8333333333333
ACR0PX_RS05240,NA,NA,-0.757576978335266,4,5.10701860324344,15,97.5,6,39.5
ACR0PX_RS13325,NA,NA,-0.777246617919238,3,5.20067848899958,6,322.5,5,111.166666666667
ACR0PX_RS03765,NA,NA,0.761991817644125,3,4.80126001156296,13,322.5,9,114.833333333333
ACR0PX_RS12040,NA,NA,-0.766339552344178,3,2.82726023431012,11,322.5,13,115.5
ACR0PX_RS16435,NA,NA,-0.833276120327414,2,5.92763343143119,1,793,2,265.333333333333
ACR0PX_RS09150,NA,NA,0.805513268101375,2,5.95583574961032,3,793,1,265.666666666667
ACR0PX_RS06175,NA,NA,-0.771613134228648,2,5.23732667937619,10,793,4,269
ACR0PX_RS15925,NA,NA,-0.82058278241463,2,3.77390732019407,2,793,12,269
ACR0PX_RS13330,NA,NA,-0.77325720694353,2,5.00262860193386,9,793,7,269.666666666667
ACR0PX_RS16330,NA,NA,0.77715092222381,2,4.44457463143851,7,793,11,270.333333333333
ACR0PX_RS14770,NA,NA,0.765469519244615,2,4.60738970999127,12,793,10,271.666666666667
ACR0PX_RS05065,NA,NA,0.758306488510918,2,2.56712021145027,14,793,14,273.666666666667
ACR0PX_RS00035,NA,NA,0.477728521303799,2,NA,895,793,NA,NA
ACR0PX_RS00040,NA,NA,-0.143935900606061,1,NA,1740,1558,NA,NA
ACR0PX_RS00050,NA,NA,-0.3662054229604,1,NA,1226,1558,NA,NA
ACR0PX_RS00060,NA,NA,-0.546941882474212,4,NA,640,97.5,NA,NA
ACR0PX_RS00070,NA,NA,-0.533093593129374,3,NA,696,322.5,NA,NA
ACR0PX_RS00075,NA,NA,-0.649432051078438,4,NA,265,97.5,NA,NA
ACR0PX_RS00160,NA,NA,-0.56587722609411,4,NA,578,97.5,NA,NA
ACR0PX_RS00165,NA,NA,0.342904771222052,2,NA,1295,793,NA,NA
ACR0PX_RS00205,NA,NA,0.308543412105603,1,NA,1375,1558,NA,NA
ACR0PX_RS00270,NA,NA,0.442720789030722,1,NA,1005,1558,NA,NA
ACR0PX_RS00295,NA,NA,-0.687420659237622,3,NA,149,322.5,NA,NA
ACR0PX_RS00300,NA,NA,-0.648024777128916,4,NA,272,97.5,NA,NA
ACR0PX_RS00305,NA,NA,-0.508524199453175,3,NA,790,322.5,NA,NA
ACR0PX_RS00325,NA,NA,-0.578217928969365,2,NA,524,793,NA,NA
ACR0PX_RS00350,NA,NA,0.125581485472619,1,NA,1771,1558,NA,NA
ACR0PX_RS00355,NA,NA,0.476163743883638,1,NA,902,1558,NA,NA
ACR0PX_RS00365,NA,NA,-0.541911270180952,1,NA,663,1558,NA,NA
ACR0PX_RS00370,NA,NA,-0.673043145741901,4,NA,186,97.5,NA,NA
ACR0PX_RS00385,NA,NA,-0.634932555096086,3,NA,312,322.5,NA,NA
ACR0PX_RS00390,NA,NA,-0.686163907318397,4,NA,152,97.5,NA,NA
ACR0PX_RS00400,NA,NA,-0.651333922324488,3,NA,258,322.5,NA,NA
ACR0PX_RS00425,NA,NA,-0.521819198077456,4,NA,743,97.5,NA,NA
ACR0PX_RS00430,NA,NA,-0.366658961012915,1,NA,1223,1558,NA,NA
ACR0PX_RS00435,NA,NA,-0.064465658534172,4,NA,1898,97.5,NA,NA
ACR0PX_RS00440,NA,NA,-0.360868763673393,4,NA,1242,97.5,NA,NA
ACR0PX_RS00445,NA,NA,-0.459745608957467,4,NA,957,97.5,NA,NA
ACR0PX_RS00460,NA,NA,-0.576676104885258,3,NA,530,322.5,NA,NA
ACR0PX_RS00465,NA,NA,0.100405710207817,3,NA,1831,322.5,NA,NA
ACR0PX_RS00470,NA,NA,0.524530133779946,3,NA,734,322.5,NA,NA
ACR0PX_RS00480,NA,NA,0.418625294610835,5,NA,1078,14.5,NA,NA
ACR0PX_RS00485,NA,NA,0.302649578315241,4,NA,1396,97.5,NA,NA
ACR0PX_RS00490,NA,NA,-0.323477303870598,4,NA,1342,97.5,NA,NA
ACR0PX_RS00545,NA,NA,0.27878675703231,1,NA,1448,1558,NA,NA
ACR0PX_RS00560,NA,NA,-0.278544829023226,1,NA,1449,1558,NA,NA
ACR0PX_RS00580,NA,NA,0.17368775434429,1,NA,1677,1558,NA,NA
ACR0PX_RS00590,NA,NA,0.376925007803385,3,NA,1195,322.5,NA,NA
ACR0PX_RS00600,NA,NA,-0.549186990790661,2,NA,628,793,NA,NA
ACR0PX_RS00605,NA,NA,-0.655685029528059,4,NA,241,97.5,NA,NA
ACR0PX_RS00635,NA,NA,-0.0785787435930597,1,NA,1875,1558,NA,NA
ACR0PX_RS00645,NA,NA,-0.597157984533383,3,NA,436,322.5,NA,NA
ACR0PX_RS00650,NA,NA,-0.480373801148325,2,NA,880,793,NA,NA
ACR0PX_RS00670,NA,NA,-0.110056541111559,2,NA,1812,793,NA,NA
ACR0PX_RS00680,NA,NA,0.523125114554469,2,NA,741,793,NA,NA
ACR0PX_RS00685,NA,NA,0.620210298294507,2,NA,365,793,NA,NA
ACR0PX_RS00690,NA,NA,0.323881324591861,1,NA,1341,1558,NA,NA
ACR0PX_RS00705,NA,NA,0.336690090522822,2,NA,1311,793,NA,NA
ACR0PX_RS00715,NA,NA,-0.214952423784984,2,NA,1612,793,NA,NA
ACR0PX_RS00735,NA,NA,0.00181829958493578,1,NA,2008,1558,NA,NA
ACR0PX_RS00785,NA,NA,0.491531995425219,2,NA,852,793,NA,NA
ACR0PX_RS00795,NA,NA,0.457616326428912,3,NA,962,322.5,NA,NA
ACR0PX_RS00810,NA,NA,0.385442863032784,1,NA,1169,1558,NA,NA
ACR0PX_RS00870,NA,NA,0.384180675419929,1,NA,1174,1558,NA,NA
ACR0PX_RS00875,NA,NA,0.565079856904072,2,NA,582,793,NA,NA
ACR0PX_RS00900,NA,NA,0.122292062763583,3,NA,1783,322.5,NA,NA
ACR0PX_RS00940,NA,NA,-0.447315516921829,2,NA,987,793,NA,NA
ACR0PX_RS00945,NA,NA,-0.47627731508166,3,NA,900,322.5,NA,NA
ACR0PX_RS00950,NA,NA,-0.68932960902501,4,NA,139,97.5,NA,NA
ACR0PX_RS00955,NA,NA,-0.469454372999188,4,NA,929,97.5,NA,NA
ACR0PX_RS00960,NA,NA,0.44455522433063,3,NA,1001,322.5,NA,NA
ACR0PX_RS00965,NA,NA,0.448546044726379,1,NA,983,1558,NA,NA
ACR0PX_RS00980,NA,NA,0.580159778738966,2,NA,515,793,NA,NA
ACR0PX_RS00990,NA,NA,-0.65523377776152,3,NA,243,322.5,NA,NA
ACR0PX_RS01020,NA,NA,-0.581589146310764,4,NA,506,97.5,NA,NA
ACR0PX_RS01025,NA,NA,-0.486811084759355,3,NA,860,322.5,NA,NA
ACR0PX_RS01030,NA,NA,-0.370694285237371,3,NA,1212,322.5,NA,NA
ACR0PX_RS01050,NA,NA,-0.151804071321771,2,NA,1726,793,NA,NA
ACR0PX_RS01065,NA,NA,-0.64624752760255,1,NA,277,1558,NA,NA
ACR0PX_RS01100,NA,NA,-0.210073022402971,1,NA,1623,1558,NA,NA
ACR0PX_RS01145,"dacA","Belongs to the peptidase S11 family",0.69868150553918,2,NA,107,793,NA,NA
ACR0PX_RS01160,NA,NA,0.726517326500906,3,NA,43,322.5,NA,NA
ACR0PX_RS01165,NA,NA,0.384224570914187,1,NA,1173,1558,NA,NA
ACR0PX_RS01170,NA,NA,0.542955763961127,1,NA,656,1558,NA,NA
ACR0PX_RS01175,NA,NA,-0.701020320715942,2,NA,103,793,NA,NA
ACR0PX_RS01190,NA,NA,0.735336663179713,1,NA,33,1558,NA,NA
ACR0PX_RS01200,NA,NA,-0.401096335864811,2,NA,1130,793,NA,NA
ACR0PX_RS01245,NA,NA,-0.646874027501141,4,NA,276,97.5,NA,NA
ACR0PX_RS01250,NA,NA,-0.61197202081136,2,NA,388,793,NA,NA
ACR0PX_RS01265,NA,NA,0.291750852247653,1,NA,1417,1558,NA,NA
ACR0PX_RS01275,"lptE","Together with LptD, is involved in the assembly of lipopolysaccharide (LPS) at the surface of the outer membrane. Required for the proper assembly of LptD. Binds LPS and may serve as the LPS recognition site at the outer membrane",-0.401129222804742,1,NA,1129,1558,NA,NA
ACR0PX_RS01285,NA,NA,0.0499824969512925,2,NA,1918,793,NA,NA
ACR0PX_RS01310,NA,NA,-0.161912568704924,2,NA,1705,793,NA,NA
ACR0PX_RS01330,NA,NA,-0.446878285478574,2,NA,990,793,NA,NA
ACR0PX_RS01335,NA,NA,-0.635138251741018,3,NA,310,322.5,NA,NA
ACR0PX_RS01360,NA,NA,0.526011249431143,1,NA,730,1558,NA,NA
ACR0PX_RS01450,NA,NA,-0.20647115228287,2,NA,1626,793,NA,NA
ACR0PX_RS01485,NA,NA,-0.628331420961717,5,NA,339,14.5,NA,NA
ACR0PX_RS01490,NA,NA,-0.678024397717487,2,NA,172,793,NA,NA
ACR0PX_RS01510,NA,NA,0.67656398595501,2,NA,174,793,NA,NA
ACR0PX_RS01515,NA,NA,0.370537180201329,3,NA,1214,322.5,NA,NA
ACR0PX_RS01520,NA,NA,0.313182156955773,3,NA,1366,322.5,NA,NA
ACR0PX_RS01525,NA,NA,0.445719235622313,2,NA,997,793,NA,NA
ACR0PX_RS01545,"ung","Excises uracil residues from the DNA which can arise as a result of misincorporation of dUMP residues by DNA polymerase or due to deamination of cytosine",0.717119009458624,2,NA,57,793,NA,NA
ACR0PX_RS01580,NA,NA,0.586520686372504,1,NA,485,1558,NA,NA
ACR0PX_RS01585,NA,NA,0.711934596799766,2,NA,69,793,NA,NA
ACR0PX_RS01595,NA,NA,0.535307984394644,2,NA,684,793,NA,NA
ACR0PX_RS01640,NA,NA,-0.604649267397741,1,NA,408,1558,NA,NA
ACR0PX_RS01650,NA,NA,-0.690125234358739,1,NA,137,1558,NA,NA
ACR0PX_RS01655,NA,NA,-0.479601197993993,2,NA,884,793,NA,NA
ACR0PX_RS01670,NA,NA,-0.256230963414004,2,NA,1519,793,NA,NA
ACR0PX_RS01675,NA,NA,0.599792476616478,2,NA,428,793,NA,NA
ACR0PX_RS01685,NA,NA,-0.540598721174829,5,NA,668,14.5,NA,NA
ACR0PX_RS01725,NA,NA,0.475628266689668,1,NA,907,1558,NA,NA
ACR0PX_RS01750,NA,NA,0.687565320299486,2,NA,147,793,NA,NA
ACR0PX_RS01755,NA,NA,0.644743204648325,2,NA,279,793,NA,NA
ACR0PX_RS01765,NA,NA,0.546356603783159,3,NA,644,322.5,NA,NA
ACR0PX_RS01795,NA,NA,-0.355517594120837,1,NA,1261,1558,NA,NA
ACR0PX_RS01800,NA,NA,-0.235103492325461,1,NA,1566,1558,NA,NA
ACR0PX_RS01805,NA,NA,-0.21538379938503,2,NA,1610,793,NA,NA
ACR0PX_RS01815,NA,NA,0.682525835240324,2,NA,159,793,NA,NA
ACR0PX_RS01820,NA,NA,0.242412707058507,2,NA,1550,793,NA,NA
ACR0PX_RS01825,NA,NA,0.514059539659995,2,NA,777,793,NA,NA
ACR0PX_RS01835,NA,NA,-0.630236359711405,4,NA,331,97.5,NA,NA
ACR0PX_RS01840,NA,NA,-0.15371765342395,3,NA,1723,322.5,NA,NA
ACR0PX_RS01845,NA,NA,-0.727067379666182,4,NA,42,97.5,NA,NA
ACR0PX_RS01855,NA,NA,-0.565444104384813,3,NA,581,322.5,NA,NA
ACR0PX_RS01890,"ompA","Belongs to the ompA family",-0.487441299555599,4,NA,859,97.5,NA,NA
ACR0PX_RS01895,NA,NA,0.711344900042418,1,NA,70,1558,NA,NA
ACR0PX_RS01925,NA,NA,-0.635968916769122,3,NA,308,322.5,NA,NA
ACR0PX_RS01935,NA,NA,0.294362726319715,2,NA,1411,793,NA,NA
ACR0PX_RS01950,NA,NA,-0.485023329969692,1,NA,866,1558,NA,NA
ACR0PX_RS01955,NA,NA,-0.43488473891423,1,NA,1026,1558,NA,NA
ACR0PX_RS01975,"lpxH","Hydrolyzes the pyrophosphate bond of UDP-2,3- diacylglucosamine to yield 2,3-diacylglucosamine 1-phosphate (lipid X) and UMP by catalyzing the attack of water at the alpha-P atom. Involved in the biosynthesis of lipid A, a phosphorylated glycolipid that anchors the lipopolysaccharide to the outer membrane of the cell",-0.296594393529458,1,NA,1406,1558,NA,NA
ACR0PX_RS02135,NA,NA,-0.605134538597429,4,NA,406,97.5,NA,NA
ACR0PX_RS02210,NA,NA,0.535916049259136,2,NA,682,793,NA,NA
ACR0PX_RS02240,NA,NA,-0.582033718687148,2,NA,503,793,NA,NA
ACR0PX_RS02265,NA,NA,0.443477695481401,2,NA,1003,793,NA,NA
ACR0PX_RS02270,NA,NA,0.496862795608305,2,NA,832,793,NA,NA
ACR0PX_RS02285,NA,NA,-0.532762345916031,2,NA,698,793,NA,NA
ACR0PX_RS02340,NA,NA,-0.460568142509911,3,NA,953,322.5,NA,NA
ACR0PX_RS02395,NA,NA,-0.270630485579056,2,NA,1477,793,NA,NA
ACR0PX_RS02520,NA,NA,-0.104000879654105,1,NA,1822,1558,NA,NA
ACR0PX_RS02525,NA,NA,0.445904070964878,1,NA,996,1558,NA,NA
ACR0PX_RS02545,NA,NA,-0.216328540255538,1,NA,1607,1558,NA,NA
ACR0PX_RS02565,NA,NA,0.114114797918402,1,NA,1803,1558,NA,NA
ACR0PX_RS02585,NA,NA,0.53447229878693,4,NA,688,97.5,NA,NA
ACR0PX_RS02610,NA,NA,0.652216902467695,2,NA,254,793,NA,NA
ACR0PX_RS02655,NA,NA,-0.662630189214152,4,NA,219,97.5,NA,NA
ACR0PX_RS02675,NA,NA,0.454591427627202,2,NA,970,793,NA,NA
ACR0PX_RS02690,NA,NA,0.415392429753756,3,NA,1088,322.5,NA,NA
ACR0PX_RS02705,NA,NA,0.372231181872301,2,NA,1207,793,NA,NA
ACR0PX_RS02720,NA,NA,-0.581023656547915,3,NA,507,322.5,NA,NA
ACR0PX_RS02735,NA,NA,-0.547885120380251,2,NA,635,793,NA,NA
ACR0PX_RS02740,NA,NA,-0.719893899698401,3,NA,53,322.5,NA,NA
ACR0PX_RS02745,NA,NA,0.534178480065707,2,NA,690,793,NA,NA
ACR0PX_RS02750,NA,NA,0.485935007145476,3,NA,863,322.5,NA,NA
ACR0PX_RS02765,NA,NA,-0.739808116254545,1,NA,29,1558,NA,NA
ACR0PX_RS02775,NA,NA,0.53053505398686,2,NA,709,793,NA,NA
ACR0PX_RS02780,NA,NA,0.306987033753768,3,NA,1380,322.5,NA,NA
ACR0PX_RS02785,NA,NA,0.363173578742033,3,NA,1234,322.5,NA,NA
ACR0PX_RS02810,NA,NA,0.5995986189567,3,NA,429,322.5,NA,NA
ACR0PX_RS02830,NA,NA,0.238485570463774,2,NA,1561,793,NA,NA
ACR0PX_RS02845,NA,NA,-0.189855477342983,2,NA,1647,793,NA,NA
ACR0PX_RS02850,NA,NA,-0.56580623688837,1,NA,580,1558,NA,NA
ACR0PX_RS02910,NA,NA,0.42954496783086,3,NA,1046,322.5,NA,NA
ACR0PX_RS02955,NA,NA,0.636158362520757,2,NA,306,793,NA,NA
ACR0PX_RS02970,NA,NA,0.14601685517116,3,NA,1736,322.5,NA,NA
ACR0PX_RS02985,NA,NA,-0.118246702602451,2,NA,1793,793,NA,NA
ACR0PX_RS02995,NA,NA,-0.175536441871073,1,NA,1674,1558,NA,NA
ACR0PX_RS03050,NA,NA,0.637905037115686,2,NA,301,793,NA,NA
ACR0PX_RS03055,NA,NA,-0.105854541609851,2,NA,1821,793,NA,NA
ACR0PX_RS03060,NA,NA,-0.006822558895615,2,NA,1997,793,NA,NA
ACR0PX_RS03065,NA,NA,0.234213216128287,1,NA,1568,1558,NA,NA
ACR0PX_RS03100,NA,NA,0.584320807378489,2,NA,495,793,NA,NA
ACR0PX_RS03125,NA,NA,0.61920241934091,3,NA,366,322.5,NA,NA
ACR0PX_RS03150,NA,NA,0.488277510618196,2,NA,857,793,NA,NA
ACR0PX_RS03160,NA,NA,0.419448680237333,1,NA,1074,1558,NA,NA
ACR0PX_RS03190,NA,NA,-0.369117510181234,1,NA,1218,1558,NA,NA
ACR0PX_RS03195,NA,NA,-0.308483327801911,2,NA,1376,793,NA,NA
ACR0PX_RS03200,NA,NA,-0.501793579796015,2,NA,818,793,NA,NA
ACR0PX_RS03205,NA,NA,0.00663758162299353,3,NA,1998,322.5,NA,NA
ACR0PX_RS03210,NA,NA,0.172725054728902,3,NA,1679,322.5,NA,NA
ACR0PX_RS03215,NA,NA,0.383721978635401,2,NA,1176,793,NA,NA
ACR0PX_RS03225,NA,NA,0.485492689166384,2,NA,865,793,NA,NA
ACR0PX_RS03240,NA,NA,0.641056548375026,2,NA,292,793,NA,NA
ACR0PX_RS03245,NA,NA,0.64926855476769,2,NA,266,793,NA,NA
ACR0PX_RS03270,NA,NA,0.5527880642227,2,NA,614,793,NA,NA
ACR0PX_RS03280,NA,NA,0.503477516899381,2,NA,808,793,NA,NA
ACR0PX_RS03325,NA,NA,0.543198793723698,2,NA,653,793,NA,NA
ACR0PX_RS03345,NA,NA,-0.600439814756845,2,NA,427,793,NA,NA
ACR0PX_RS03360,NA,NA,0.04495691488083,1,NA,1924,1558,NA,NA
ACR0PX_RS03395,NA,NA,0.257500307513961,1,NA,1512,1558,NA,NA
ACR0PX_RS03430,NA,NA,0.0776792740714649,5,NA,1878,14.5,NA,NA
ACR0PX_RS03440,NA,NA,-0.634094064555221,1,NA,317,1558,NA,NA
ACR0PX_RS03470,NA,NA,0.549971916278914,2,NA,627,793,NA,NA
ACR0PX_RS03475,NA,NA,0.479397543079263,2,NA,887,793,NA,NA
ACR0PX_RS03480,NA,NA,0.587442537296199,3,NA,479,322.5,NA,NA
ACR0PX_RS03485,NA,NA,0.441256261756049,2,NA,1009,793,NA,NA
ACR0PX_RS03490,NA,NA,-0.0244275544254064,3,NA,1962,322.5,NA,NA
ACR0PX_RS03540,NA,NA,0.591934225130079,2,NA,458,793,NA,NA
ACR0PX_RS03545,NA,NA,0.329496948662578,3,NA,1328,322.5,NA,NA
ACR0PX_RS03550,NA,NA,0.378727294644686,4,NA,1188,97.5,NA,NA
ACR0PX_RS03555,"-","Has lipid A 3-O-deacylase activity. Hydrolyzes the ester bond at the 3 position of lipid A, a bioactive component of lipopolysaccharide (LPS), thereby releasing the primary fatty acyl moiety",-0.587942908262512,3,NA,476,322.5,NA,NA
ACR0PX_RS03560,NA,NA,-0.478386223876719,2,NA,893,793,NA,NA
ACR0PX_RS03580,NA,NA,0.393624847769025,2,NA,1149,793,NA,NA
ACR0PX_RS03585,NA,NA,0.406334940459206,3,NA,1113,322.5,NA,NA
ACR0PX_RS03620,NA,NA,0.0481733677982139,1,NA,1919,1558,NA,NA
ACR0PX_RS03625,NA,NA,0.35388328965873,1,NA,1267,1558,NA,NA
ACR0PX_RS03655,"mucD","Belongs to the peptidase S1C family",-0.265852302344882,3,NA,1487,322.5,NA,NA
ACR0PX_RS03660,NA,NA,-0.160392942650897,2,NA,1709,793,NA,NA
ACR0PX_RS03665,NA,NA,-0.555903189281282,4,NA,610,97.5,NA,NA
ACR0PX_RS03670,NA,NA,-0.589560871255958,3,NA,469,322.5,NA,NA
ACR0PX_RS03705,NA,NA,0.548329838310756,3,NA,633,322.5,NA,NA
ACR0PX_RS03710,"tonB","energy transducer activity",0.561509542141634,2,NA,591,793,NA,NA
ACR0PX_RS03715,NA,NA,0.262193460341596,2,NA,1497,793,NA,NA
ACR0PX_RS03720,NA,NA,0.33184948081986,2,NA,1322,793,NA,NA
ACR0PX_RS03725,NA,NA,0.567577871248064,2,NA,565,793,NA,NA
ACR0PX_RS03730,NA,NA,0.502361196714707,2,NA,816,793,NA,NA
ACR0PX_RS03735,NA,NA,-0.591582989431167,2,NA,461,793,NA,NA
ACR0PX_RS03740,NA,NA,-0.598940013960675,2,NA,432,793,NA,NA
ACR0PX_RS03755,NA,NA,-0.180728318807722,3,NA,1667,322.5,NA,NA
ACR0PX_RS03780,NA,NA,0.106489429904346,1,NA,1819,1558,NA,NA
ACR0PX_RS03850,NA,NA,0.57614066788254,3,NA,535,322.5,NA,NA
ACR0PX_RS03890,NA,NA,0.0242918911962055,1,NA,1963,1558,NA,NA
ACR0PX_RS03900,NA,NA,0.572602608151255,2,NA,549,793,NA,NA
ACR0PX_RS03905,NA,NA,0.303504716345046,1,NA,1393,1558,NA,NA
ACR0PX_RS03910,NA,NA,0.269216952654876,1,NA,1480,1558,NA,NA
ACR0PX_RS03965,NA,NA,-0.27815349526196,1,NA,1451,1558,NA,NA
ACR0PX_RS03970,NA,NA,-0.34403273311547,1,NA,1289,1558,NA,NA
ACR0PX_RS04010,"murF","Involved in cell wall formation. Catalyzes the final step in the synthesis of UDP-N-acetylmuramoyl-pentapeptide, the precursor of murein",0.365913138871567,2,NA,1228,793,NA,NA
ACR0PX_RS04020,"ftsI","Catalyzes cross-linking of the peptidoglycan cell wall at the division septum",0.424625707894052,2,NA,1061,793,NA,NA
ACR0PX_RS04025,NA,NA,0.542836072341457,2,NA,659,793,NA,NA
ACR0PX_RS04030,NA,NA,0.00489850900439141,1,NA,2001,1558,NA,NA
ACR0PX_RS04060,NA,NA,0.52725324587189,2,NA,723,793,NA,NA
ACR0PX_RS04095,NA,NA,0.43323846314496,2,NA,1032,793,NA,NA
ACR0PX_RS04115,NA,NA,0.446951219572334,1,NA,989,1558,NA,NA
ACR0PX_RS04140,NA,NA,-0.432348207220293,3,NA,1036,322.5,NA,NA
ACR0PX_RS04145,NA,NA,-0.347474454837589,3,NA,1283,322.5,NA,NA
ACR0PX_RS04190,"rpoN","Sigma factors are initiation factors that promote the attachment of RNA polymerase to specific initiation sites and are then released",0.583776592983544,2,NA,497,793,NA,NA
ACR0PX_RS04195,NA,NA,-0.322701281861068,3,NA,1346,322.5,NA,NA
ACR0PX_RS04200,NA,NA,-0.393382254012486,2,NA,1150,793,NA,NA
ACR0PX_RS04260,NA,NA,0.595358681026471,4,NA,444,97.5,NA,NA
ACR0PX_RS04285,NA,NA,-0.442912217041356,2,NA,1004,793,NA,NA
ACR0PX_RS04290,NA,NA,-0.583417646598646,4,NA,501,97.5,NA,NA
ACR0PX_RS04295,"slt","COG0741 Soluble lytic murein transglycosylase and related regulatory proteins (some contain LysM invasin domains)",-0.580532918251976,1,NA,512,1558,NA,NA
ACR0PX_RS04305,NA,NA,-0.657626871079516,4,NA,234,97.5,NA,NA
ACR0PX_RS04310,NA,NA,0.651211652029687,2,NA,259,793,NA,NA
ACR0PX_RS04360,NA,NA,0.516214839305678,1,NA,765,1558,NA,NA
ACR0PX_RS04410,NA,NA,-0.249686971036962,1,NA,1536,1558,NA,NA
ACR0PX_RS04470,NA,NA,-0.494844018780307,5,NA,840,14.5,NA,NA
ACR0PX_RS04475,NA,NA,-0.498990915660484,3,NA,825,322.5,NA,NA
ACR0PX_RS04560,NA,NA,0.400121716708078,1,NA,1132,1558,NA,NA
ACR0PX_RS04565,NA,NA,-0.668098998870254,3,NA,203,322.5,NA,NA
ACR0PX_RS04625,NA,NA,-0.657470716848195,5,NA,236,14.5,NA,NA
ACR0PX_RS04630,NA,NA,-0.574009600034302,4,NA,544,97.5,NA,NA
ACR0PX_RS04645,NA,NA,0.463079205203876,3,NA,944,322.5,NA,NA
ACR0PX_RS04655,NA,NA,-0.269684929555377,2,NA,1478,793,NA,NA
ACR0PX_RS04715,NA,NA,0.529754735789497,2,NA,714,793,NA,NA
ACR0PX_RS04725,NA,NA,0.601942346630269,3,NA,423,322.5,NA,NA
ACR0PX_RS04765,NA,NA,-0.586267547449162,1,NA,487,1558,NA,NA
ACR0PX_RS04775,NA,NA,-0.578533814922529,1,NA,522,1558,NA,NA
ACR0PX_RS04780,NA,NA,-0.659727501277036,3,NA,230,322.5,NA,NA
ACR0PX_RS04785,NA,NA,0.171767104109779,2,NA,1681,793,NA,NA
ACR0PX_RS04790,NA,NA,-0.194200187387245,3,NA,1642,322.5,NA,NA
ACR0PX_RS04815,"galU","UTP-glucose-1-phosphate uridylyltransferase",-0.498187915547115,1,NA,829,1558,NA,NA
ACR0PX_RS04830,"-","Glycosyltransferase family 92",0.287973060568689,2,NA,1424,793,NA,NA
ACR0PX_RS04900,NA,NA,-0.38175880936814,2,NA,1179,793,NA,NA
ACR0PX_RS04925,NA,NA,0.609357637016652,3,NA,395,322.5,NA,NA
ACR0PX_RS04960,"ugd","Belongs to the UDP-glucose GDP-mannose dehydrogenase family",0.531764474695316,2,NA,702,793,NA,NA
ACR0PX_RS05010,NA,NA,0.501532408605741,1,NA,821,1558,NA,NA
ACR0PX_RS05070,NA,NA,0.179352536648237,1,NA,1670,1558,NA,NA
ACR0PX_RS05080,"-","Belongs to the membrane fusion protein (MFP) (TC 8.A.1) family",0.394371959506515,1,NA,1146,1558,NA,NA
ACR0PX_RS05110,NA,NA,-0.630563865057309,4,NA,329,97.5,NA,NA
ACR0PX_RS05115,NA,NA,0.287011675481283,2,NA,1425,793,NA,NA
ACR0PX_RS05155,NA,NA,-0.109626628886684,3,NA,1814,322.5,NA,NA
ACR0PX_RS05165,NA,NA,0.442349241018811,2,NA,1008,793,NA,NA
ACR0PX_RS05170,NA,NA,0.631886621864018,2,NA,323,793,NA,NA
ACR0PX_RS05175,NA,NA,0.652872852143389,3,NA,249,322.5,NA,NA
ACR0PX_RS05180,NA,NA,0.62583884035127,3,NA,345,322.5,NA,NA
ACR0PX_RS05205,NA,NA,0.556131333323904,3,NA,609,322.5,NA,NA
ACR0PX_RS05210,NA,NA,0.675515474550475,3,NA,177,322.5,NA,NA
ACR0PX_RS05300,NA,NA,0.396830399936375,2,NA,1139,793,NA,NA
ACR0PX_RS05310,"wzm","ABC-2 type transporter",0.495863035736151,2,NA,836,793,NA,NA
ACR0PX_RS05325,"wcnD","PFAM Glycosyl transferases group 1",0.664523654235817,2,NA,216,793,NA,NA
ACR0PX_RS05345,"aprE","HlyD membrane-fusion protein of T1SS",-0.248898017493802,2,NA,1538,793,NA,NA
ACR0PX_RS05365,NA,NA,-0.371532293172213,4,NA,1210,97.5,NA,NA
ACR0PX_RS05370,NA,NA,-0.562353912480166,3,NA,588,322.5,NA,NA
ACR0PX_RS05375,NA,NA,-0.598101181277831,2,NA,435,793,NA,NA
ACR0PX_RS05395,NA,NA,-0.606790845247001,3,NA,401,322.5,NA,NA
ACR0PX_RS05485,NA,NA,0.561080407945013,2,NA,594,793,NA,NA
ACR0PX_RS05570,NA,NA,0.64114047849836,2,NA,290,793,NA,NA
ACR0PX_RS05575,NA,NA,0.534393015497757,1,NA,689,1558,NA,NA
ACR0PX_RS05580,NA,NA,0.263008421179782,1,NA,1496,1558,NA,NA
ACR0PX_RS05585,NA,NA,0.49108192634564,2,NA,854,793,NA,NA
ACR0PX_RS05600,NA,NA,-0.546878554500409,5,NA,641,14.5,NA,NA
ACR0PX_RS05605,NA,NA,0.58351752347136,2,NA,500,793,NA,NA
ACR0PX_RS05610,NA,NA,-0.226048985619161,1,NA,1584,1558,NA,NA
ACR0PX_RS05635,NA,NA,-0.58775212065693,2,NA,478,793,NA,NA
ACR0PX_RS05640,NA,NA,-0.617195837275928,2,NA,371,793,NA,NA
ACR0PX_RS05670,NA,NA,-0.671396663162423,3,NA,190,322.5,NA,NA
ACR0PX_RS05675,NA,NA,-0.624213361186136,4,NA,352,97.5,NA,NA
ACR0PX_RS05680,NA,NA,-0.657586863509706,4,NA,235,97.5,NA,NA
ACR0PX_RS05685,NA,NA,-0.680699685416406,4,NA,164,97.5,NA,NA
ACR0PX_RS05690,NA,NA,-0.707927129364855,2,NA,84,793,NA,NA
ACR0PX_RS05705,"yhcX","Nitrilase cyanide hydratase and apolipoprotein N-acyltransferase",-0.498572004221571,2,NA,827,793,NA,NA
ACR0PX_RS05730,"blc","lipocalin",0.323309561981024,2,NA,1345,793,NA,NA
ACR0PX_RS05745,NA,NA,0.468292054988082,3,NA,933,322.5,NA,NA
ACR0PX_RS05750,NA,NA,0.288384926699646,1,NA,1421,1558,NA,NA
ACR0PX_RS05755,NA,NA,0.339031005997417,5,NA,1304,14.5,NA,NA
ACR0PX_RS05760,NA,NA,-0.0119768267004091,4,NA,1986,97.5,NA,NA
ACR0PX_RS05765,NA,NA,-0.118726898705756,1,NA,1790,1558,NA,NA
ACR0PX_RS05770,NA,NA,0.249267836857088,2,NA,1537,793,NA,NA
ACR0PX_RS05780,NA,NA,-0.526410663158682,1,NA,727,1558,NA,NA
ACR0PX_RS05785,NA,NA,-0.410473443608638,4,NA,1103,97.5,NA,NA
ACR0PX_RS05795,NA,NA,0.534893493838638,2,NA,685,793,NA,NA
ACR0PX_RS05800,NA,NA,0.199662003945006,1,NA,1639,1558,NA,NA
ACR0PX_RS05830,NA,NA,0.592201543243207,2,NA,457,793,NA,NA
ACR0PX_RS05835,NA,NA,0.397438394182845,2,NA,1136,793,NA,NA
ACR0PX_RS05845,NA,NA,-0.0835037896154056,4,NA,1864,97.5,NA,NA
ACR0PX_RS05850,NA,NA,-0.193526398025014,2,NA,1643,793,NA,NA
ACR0PX_RS05890,NA,NA,-0.548081702593968,3,NA,634,322.5,NA,NA
ACR0PX_RS05895,NA,NA,-0.670307781218551,3,NA,194,322.5,NA,NA
ACR0PX_RS05920,NA,NA,0.427100166692144,3,NA,1051,322.5,NA,NA
ACR0PX_RS05925,NA,NA,-0.494322281378795,3,NA,844,322.5,NA,NA
ACR0PX_RS05930,NA,NA,-0.519487635328581,3,NA,754,322.5,NA,NA
ACR0PX_RS05955,NA,NA,0.463623855947342,1,NA,941,1558,NA,NA
ACR0PX_RS05975,NA,NA,-0.204721836337003,1,NA,1628,1558,NA,NA
ACR0PX_RS05985,NA,NA,-0.502746105586138,3,NA,812,322.5,NA,NA
ACR0PX_RS05990,NA,NA,-0.275328166813668,2,NA,1465,793,NA,NA
ACR0PX_RS05995,NA,NA,-0.504470115900709,2,NA,805,793,NA,NA
ACR0PX_RS06000,NA,NA,-0.397148063311003,3,NA,1138,322.5,NA,NA
ACR0PX_RS06010,NA,NA,-0.757006127127359,3,NA,16,322.5,NA,NA
ACR0PX_RS06015,"-","Forms passive diffusion pores that allow small molecular weight hydrophilic materials across the outer membrane",-0.538726231725066,2,NA,674,793,NA,NA
ACR0PX_RS06030,NA,NA,-0.658126774238828,5,NA,233,14.5,NA,NA
ACR0PX_RS06035,NA,NA,0.613041148536689,3,NA,382,322.5,NA,NA
ACR0PX_RS06040,NA,NA,-0.550767990766459,3,NA,622,322.5,NA,NA
ACR0PX_RS06050,NA,NA,0.479273991557432,1,NA,888,1558,NA,NA
ACR0PX_RS06065,NA,NA,-0.634535040649331,4,NA,314,97.5,NA,NA
ACR0PX_RS06085,NA,NA,0.0397059414783009,1,NA,1934,1558,NA,NA
ACR0PX_RS06120,NA,NA,-0.235731940882768,1,NA,1565,1558,NA,NA
ACR0PX_RS06135,NA,NA,-0.641777421802449,2,NA,288,793,NA,NA
ACR0PX_RS06140,NA,NA,-0.502028096142389,3,NA,817,322.5,NA,NA
ACR0PX_RS06170,NA,NA,0.440210830303735,2,NA,1014,793,NA,NA
ACR0PX_RS06180,NA,NA,0.292154985747912,3,NA,1416,322.5,NA,NA
ACR0PX_RS06185,NA,NA,0.0801944279549789,3,NA,1873,322.5,NA,NA
ACR0PX_RS06205,NA,NA,0.274430911075137,1,NA,1468,1558,NA,NA
ACR0PX_RS06210,NA,NA,0.0971269475693701,1,NA,1835,1558,NA,NA
ACR0PX_RS06225,NA,NA,-0.234175593203803,4,NA,1569,97.5,NA,NA
ACR0PX_RS06230,NA,NA,-0.10965679722188,4,NA,1813,97.5,NA,NA
ACR0PX_RS06235,NA,NA,-0.171170486495345,4,NA,1682,97.5,NA,NA
ACR0PX_RS06255,NA,NA,-0.533359383437177,4,NA,695,97.5,NA,NA
ACR0PX_RS06275,NA,NA,-0.674400965259123,3,NA,183,322.5,NA,NA
ACR0PX_RS06290,NA,NA,0.548520573152236,1,NA,632,1558,NA,NA
ACR0PX_RS06295,NA,NA,-0.534156671511657,4,NA,692,97.5,NA,NA
ACR0PX_RS06300,NA,NA,-0.612373618692947,4,NA,385,97.5,NA,NA
ACR0PX_RS06305,NA,NA,-0.562084429134169,1,NA,590,1558,NA,NA
ACR0PX_RS06310,NA,NA,-0.350723485095795,1,NA,1272,1558,NA,NA
ACR0PX_RS06320,NA,NA,-0.544624431305871,1,NA,650,1558,NA,NA
ACR0PX_RS06340,NA,NA,-0.559228166734809,4,NA,602,97.5,NA,NA
ACR0PX_RS06360,NA,NA,0.140317661356878,1,NA,1748,1558,NA,NA
ACR0PX_RS06370,NA,NA,0.154027083801099,2,NA,1722,793,NA,NA
ACR0PX_RS06380,NA,NA,-0.0259497798389551,3,NA,1959,322.5,NA,NA
ACR0PX_RS06400,NA,NA,-0.581895892446026,5,NA,504,14.5,NA,NA
ACR0PX_RS06405,NA,NA,-0.558572114223324,2,NA,603,793,NA,NA
ACR0PX_RS06415,NA,NA,0.360538229897016,1,NA,1243,1558,NA,NA
ACR0PX_RS06430,NA,NA,0.118819446036309,2,NA,1789,793,NA,NA
ACR0PX_RS06435,NA,NA,0.0406216209869023,3,NA,1931,322.5,NA,NA
ACR0PX_RS06475,NA,NA,0.324772407265506,2,NA,1338,793,NA,NA
ACR0PX_RS06495,NA,NA,0.442630611638029,3,NA,1006,322.5,NA,NA
ACR0PX_RS06500,NA,NA,0.371666660488735,2,NA,1209,793,NA,NA
ACR0PX_RS06520,NA,NA,-0.678992245695341,3,NA,169,322.5,NA,NA
ACR0PX_RS06535,NA,NA,0.602281770304943,4,NA,421,97.5,NA,NA
ACR0PX_RS06540,NA,NA,0.675279625096123,5,NA,178,14.5,NA,NA
ACR0PX_RS06545,NA,NA,0.651621920200332,5,NA,256,14.5,NA,NA
ACR0PX_RS06550,NA,NA,0.657283523289775,3,NA,239,322.5,NA,NA
ACR0PX_RS06555,NA,NA,0.692433727745142,4,NA,126,97.5,NA,NA
ACR0PX_RS06560,NA,NA,0.611375224932644,2,NA,391,793,NA,NA
ACR0PX_RS06570,NA,NA,-0.519814260804158,3,NA,752,322.5,NA,NA
ACR0PX_RS06575,NA,NA,-0.517431156157884,2,NA,759,793,NA,NA
ACR0PX_RS06580,NA,NA,-0.548591059947819,2,NA,631,793,NA,NA
ACR0PX_RS06585,NA,NA,-0.128762647551668,3,NA,1765,322.5,NA,NA
ACR0PX_RS06590,NA,NA,-0.636061583135096,4,NA,307,97.5,NA,NA
ACR0PX_RS06610,NA,NA,-0.503564680209001,3,NA,807,322.5,NA,NA
ACR0PX_RS06625,NA,NA,-0.687457377219893,3,NA,148,322.5,NA,NA
ACR0PX_RS06645,NA,NA,0.266667969524053,2,NA,1486,793,NA,NA
ACR0PX_RS06650,NA,NA,0.320399669252294,1,NA,1352,1558,NA,NA
ACR0PX_RS06685,NA,NA,0.341718343039988,2,NA,1299,793,NA,NA
ACR0PX_RS06750,NA,NA,0.166807326645804,1,NA,1691,1558,NA,NA
ACR0PX_RS06765,NA,NA,0.381306547464937,2,NA,1180,793,NA,NA
ACR0PX_RS06770,NA,NA,0.219275817501958,2,NA,1597,793,NA,NA
ACR0PX_RS06815,NA,NA,0.671131726631467,2,NA,192,793,NA,NA
ACR0PX_RS06820,NA,NA,-0.00631724510740822,2,NA,1999,793,NA,NA
ACR0PX_RS06825,NA,NA,-0.333223341733211,3,NA,1319,322.5,NA,NA
ACR0PX_RS06855,NA,NA,0.159145864690216,1,NA,1712,1558,NA,NA
ACR0PX_RS06875,NA,NA,-0.635114195230404,2,NA,311,793,NA,NA
ACR0PX_RS06935,NA,NA,-0.165223131402628,3,NA,1695,322.5,NA,NA
ACR0PX_RS06950,NA,NA,-0.711056753763298,4,NA,72,97.5,NA,NA
ACR0PX_RS06960,NA,NA,0.402357947522177,1,NA,1126,1558,NA,NA
ACR0PX_RS06970,NA,NA,-0.0709333477744787,1,NA,1885,1558,NA,NA
ACR0PX_RS06975,NA,NA,0.0764258714088731,1,NA,1881,1558,NA,NA
ACR0PX_RS06980,NA,NA,0.259840177929504,3,NA,1504,322.5,NA,NA
ACR0PX_RS06990,NA,NA,-0.258518651112963,3,NA,1506,322.5,NA,NA
ACR0PX_RS07020,NA,NA,-0.396591302368515,2,NA,1140,793,NA,NA
ACR0PX_RS07030,NA,NA,-0.424653695076571,4,NA,1060,97.5,NA,NA
ACR0PX_RS07035,NA,NA,-0.584659009464095,1,NA,492,1558,NA,NA
ACR0PX_RS07040,NA,NA,-0.497027705042498,2,NA,831,793,NA,NA
ACR0PX_RS07060,NA,NA,0.312352108739301,1,NA,1367,1558,NA,NA
ACR0PX_RS07080,NA,NA,-0.29520514864259,1,NA,1410,1558,NA,NA
ACR0PX_RS07085,NA,NA,-0.552218543705631,3,NA,618,322.5,NA,NA
ACR0PX_RS07090,NA,NA,0.241209058664981,1,NA,1554,1558,NA,NA
ACR0PX_RS07100,NA,NA,-0.56605675702009,4,NA,574,97.5,NA,NA
ACR0PX_RS07105,NA,NA,-0.644639727527963,5,NA,280,14.5,NA,NA
ACR0PX_RS07135,NA,NA,-0.251810356685566,2,NA,1529,793,NA,NA
ACR0PX_RS07140,NA,NA,-0.48552985889103,3,NA,864,322.5,NA,NA
ACR0PX_RS07190,NA,NA,-0.512750182992406,1,NA,781,1558,NA,NA
ACR0PX_RS07195,NA,NA,-0.461832485674509,1,NA,946,1558,NA,NA
ACR0PX_RS07215,NA,NA,-0.0801322016143949,3,NA,1874,322.5,NA,NA
ACR0PX_RS07230,NA,NA,0.11495728191161,2,NA,1800,793,NA,NA
ACR0PX_RS07245,NA,NA,-0.523319853694294,4,NA,740,97.5,NA,NA
ACR0PX_RS07250,NA,NA,-0.62352128238228,4,NA,355,97.5,NA,NA
ACR0PX_RS07275,NA,NA,-0.356109597963093,1,NA,1257,1558,NA,NA
ACR0PX_RS07375,"dnaQ","DNA polymerase III is a complex, multichain enzyme responsible for most of the replicative synthesis in bacteria. The epsilon subunit contain the editing function and is a proofreading 3'-5' exonuclease",-0.688591899275586,5,NA,142,14.5,NA,NA
ACR0PX_RS07380,NA,NA,-0.654447543342072,4,NA,244,97.5,NA,NA
ACR0PX_RS07385,NA,NA,-0.709110733934838,5,NA,77,14.5,NA,NA
ACR0PX_RS07390,NA,NA,-0.674986878167007,5,NA,181,14.5,NA,NA
ACR0PX_RS07395,NA,NA,-0.687646573342864,4,NA,146,97.5,NA,NA
ACR0PX_RS07415,NA,NA,0.265848766908583,1,NA,1488,1558,NA,NA
ACR0PX_RS07420,NA,NA,-0.100881869610367,1,NA,1829,1558,NA,NA
ACR0PX_RS07440,NA,NA,0.691926055288941,2,NA,127,793,NA,NA
ACR0PX_RS07465,"yafP","COG0454 Histone acetyltransferase HPA2 and related acetyltransferases",0.53006450722673,1,NA,712,1558,NA,NA
ACR0PX_RS07480,NA,NA,-0.625494584779685,3,NA,347,322.5,NA,NA
ACR0PX_RS07530,NA,NA,-0.723682472250786,5,NA,45,14.5,NA,NA
ACR0PX_RS07570,NA,NA,-0.54249231726301,2,NA,662,793,NA,NA
ACR0PX_RS07610,NA,NA,-0.592722084074918,1,NA,456,1558,NA,NA
ACR0PX_RS07625,NA,NA,0.366043640375054,1,NA,1227,1558,NA,NA
ACR0PX_RS07635,NA,NA,0.558115921177233,2,NA,605,793,NA,NA
ACR0PX_RS07660,NA,NA,-0.0211512178467189,1,NA,1971,1558,NA,NA
ACR0PX_RS07665,NA,NA,-0.0211992228157771,1,NA,1970,1558,NA,NA
ACR0PX_RS07695,NA,NA,0.16547158512332,1,NA,1694,1558,NA,NA
ACR0PX_RS07730,NA,NA,-0.154575724125895,3,NA,1721,322.5,NA,NA
ACR0PX_RS07775,"opuD","Belongs to the BCCT transporter (TC 2.A.15) family",0.554792700209101,2,NA,612,793,NA,NA
ACR0PX_RS07780,NA,NA,-0.547862572843315,3,NA,636,322.5,NA,NA
ACR0PX_RS07785,NA,NA,-0.454740432265396,3,NA,969,322.5,NA,NA
ACR0PX_RS07790,"dgkA","Recycling of diacylglycerol produced during the turnover of membrane phospholipid",-0.277540419179055,1,NA,1453,1558,NA,NA
ACR0PX_RS07795,"dacB","D-alanyl-D-alanine carboxypeptidase",-0.511039204075642,1,NA,786,1558,NA,NA
ACR0PX_RS07800,NA,NA,-0.37296321997793,1,NA,1202,1558,NA,NA
ACR0PX_RS07830,NA,NA,-0.581011339904535,3,NA,508,322.5,NA,NA
ACR0PX_RS07835,NA,NA,-0.46517471864824,1,NA,939,1558,NA,NA
ACR0PX_RS07855,NA,NA,-0.603126656050635,4,NA,415,97.5,NA,NA
ACR0PX_RS07860,NA,NA,-0.510204741016712,4,NA,788,97.5,NA,NA
ACR0PX_RS07870,NA,NA,-0.632459987787466,2,NA,320,793,NA,NA
ACR0PX_RS07875,NA,NA,-0.561153583664364,2,NA,593,793,NA,NA
ACR0PX_RS07880,NA,NA,-0.587015287405665,3,NA,483,322.5,NA,NA
ACR0PX_RS07885,NA,NA,-0.618174938208691,3,NA,369,322.5,NA,NA
ACR0PX_RS07895,NA,NA,-0.389718047208822,2,NA,1159,793,NA,NA
ACR0PX_RS07900,NA,NA,0.514313831375176,3,NA,775,322.5,NA,NA
ACR0PX_RS07915,NA,NA,-0.491243423405281,2,NA,853,793,NA,NA
ACR0PX_RS07925,NA,NA,0.477379359259238,1,NA,898,1558,NA,NA
ACR0PX_RS07935,NA,NA,0.662224521169478,3,NA,220,322.5,NA,NA
ACR0PX_RS07940,"polA","In addition to polymerase activity, this DNA polymerase exhibits 5'-3' exonuclease activity",-0.419506240302641,1,NA,1073,1558,NA,NA
ACR0PX_RS07965,NA,NA,-0.71651456675694,3,NA,58,322.5,NA,NA
ACR0PX_RS07970,NA,NA,-0.448091189871875,3,NA,985,322.5,NA,NA
ACR0PX_RS07975,NA,NA,-0.64241303139998,4,NA,286,97.5,NA,NA
ACR0PX_RS07995,NA,NA,0.155115146182258,2,NA,1719,793,NA,NA
ACR0PX_RS08000,NA,NA,0.435526909567644,1,NA,1023,1558,NA,NA
ACR0PX_RS08005,NA,NA,0.672367476384512,2,NA,188,793,NA,NA
ACR0PX_RS08020,NA,NA,0.00774621662329787,3,NA,1995,322.5,NA,NA
ACR0PX_RS08065,NA,NA,-0.573763748093699,3,NA,546,322.5,NA,NA
ACR0PX_RS08080,NA,NA,0.445129824288267,1,NA,999,1558,NA,NA
ACR0PX_RS08145,NA,NA,-0.449657961349233,3,NA,981,322.5,NA,NA
ACR0PX_RS08175,NA,NA,-0.526077717140282,2,NA,729,793,NA,NA
ACR0PX_RS08250,NA,NA,-0.576237134958843,2,NA,533,793,NA,NA
ACR0PX_RS08280,NA,NA,0.240641817156873,1,NA,1555,1558,NA,NA
ACR0PX_RS08300,"nlpE","regulation of cell-substrate adhesion",0.272771897679499,1,NA,1473,1558,NA,NA
ACR0PX_RS08335,NA,NA,-0.29064602263889,3,NA,1418,322.5,NA,NA
ACR0PX_RS08345,NA,NA,0.026632451386786,1,NA,1957,1558,NA,NA
ACR0PX_RS08355,NA,NA,-0.482687626142874,2,NA,874,793,NA,NA
ACR0PX_RS08380,NA,NA,0.435668248993804,1,NA,1021,1558,NA,NA
ACR0PX_RS08385,NA,NA,0.404065297366061,1,NA,1117,1558,NA,NA
ACR0PX_RS08400,NA,NA,-0.631038783576407,4,NA,328,97.5,NA,NA
ACR0PX_RS08405,NA,NA,0.691506610998297,2,NA,130,793,NA,NA
ACR0PX_RS08435,NA,NA,0.618182921156417,3,NA,368,322.5,NA,NA
ACR0PX_RS08440,"ispH","Catalyzes the conversion of 1-hydroxy-2-methyl-2-(E)- butenyl 4-diphosphate (HMBPP) into a mixture of isopentenyl diphosphate (IPP) and dimethylallyl diphosphate (DMAPP). Acts in the terminal step of the DOXP MEP pathway for isoprenoid precursor biosynthesis",-0.574581245980235,2,NA,541,793,NA,NA
ACR0PX_RS08445,NA,NA,-0.59041008845134,1,NA,467,1558,NA,NA
ACR0PX_RS08460,NA,NA,0.620624304088503,2,NA,362,793,NA,NA
ACR0PX_RS08495,NA,NA,-0.288340351267845,4,NA,1422,97.5,NA,NA
ACR0PX_RS08500,NA,NA,-0.332846477332124,3,NA,1320,322.5,NA,NA
ACR0PX_RS08515,NA,NA,-0.358163681626398,4,NA,1250,97.5,NA,NA
ACR0PX_RS08520,NA,NA,-0.623286319379415,3,NA,356,322.5,NA,NA
ACR0PX_RS08525,NA,NA,-0.648230348765248,4,NA,270,97.5,NA,NA
ACR0PX_RS08560,NA,NA,-0.474810051458865,2,NA,910,793,NA,NA
ACR0PX_RS08565,NA,NA,-0.224926516009854,2,NA,1589,793,NA,NA
ACR0PX_RS08575,NA,NA,-0.71314546612448,3,NA,65,322.5,NA,NA
ACR0PX_RS08580,NA,NA,-0.753591745807364,4,NA,18,97.5,NA,NA
ACR0PX_RS08590,NA,NA,-0.725230184925529,5,NA,44,14.5,NA,NA
ACR0PX_RS08635,NA,NA,0.342864215237049,2,NA,1296,793,NA,NA
ACR0PX_RS08655,NA,NA,-0.284414693541277,1,NA,1435,1558,NA,NA
ACR0PX_RS08750,NA,NA,-0.699307767121182,2,NA,106,793,NA,NA
ACR0PX_RS08755,NA,NA,-0.728636030502784,3,NA,39,322.5,NA,NA
ACR0PX_RS08760,NA,NA,-0.69745453534632,2,NA,111,793,NA,NA
ACR0PX_RS08765,NA,NA,-0.564119231237978,3,NA,584,322.5,NA,NA
ACR0PX_RS08770,NA,NA,-0.491896831544975,2,NA,851,793,NA,NA
ACR0PX_RS08775,NA,NA,-0.6693385128007,2,NA,201,793,NA,NA
ACR0PX_RS08795,NA,NA,-0.540694831480075,2,NA,667,793,NA,NA
ACR0PX_RS08800,NA,NA,-0.530101636255916,1,NA,711,1558,NA,NA
ACR0PX_RS08820,NA,NA,0.48834014423836,1,NA,856,1558,NA,NA
ACR0PX_RS08825,NA,NA,0.593640087535173,2,NA,452,793,NA,NA
ACR0PX_RS08830,NA,NA,0.692830800223432,4,NA,125,97.5,NA,NA
ACR0PX_RS08835,"ttgA","Belongs to the membrane fusion protein (MFP) (TC 8.A.1) family",0.689963507142734,5,NA,138,14.5,NA,NA
ACR0PX_RS08840,NA,NA,0.511285337646317,3,NA,785,322.5,NA,NA
ACR0PX_RS08845,NA,NA,0.648177698683546,4,NA,271,97.5,NA,NA
ACR0PX_RS08855,NA,NA,-0.0393633134245937,2,NA,1935,793,NA,NA
ACR0PX_RS08875,NA,NA,-0.217924852554137,2,NA,1602,793,NA,NA
ACR0PX_RS08880,NA,NA,-0.214895725353053,1,NA,1613,1558,NA,NA
ACR0PX_RS08910,NA,NA,-0.370193887815383,3,NA,1215,322.5,NA,NA
ACR0PX_RS08915,NA,NA,-0.114520441763678,1,NA,1801,1558,NA,NA
ACR0PX_RS08930,NA,NA,-0.260176386874188,3,NA,1502,322.5,NA,NA
ACR0PX_RS08935,NA,NA,-0.335427643464385,2,NA,1315,793,NA,NA
ACR0PX_RS08940,NA,NA,-0.0923971075794449,3,NA,1847,322.5,NA,NA
ACR0PX_RS08945,NA,NA,0.185777319153288,3,NA,1656,322.5,NA,NA
ACR0PX_RS08995,NA,NA,-0.417279635281907,2,NA,1081,793,NA,NA
ACR0PX_RS09040,NA,NA,-0.445111961419732,3,NA,1000,322.5,NA,NA
ACR0PX_RS09045,NA,NA,-0.500088415349226,3,NA,823,322.5,NA,NA
ACR0PX_RS09050,NA,NA,-0.566431808555928,4,NA,571,97.5,NA,NA
ACR0PX_RS09055,NA,NA,-0.527462223781074,3,NA,722,322.5,NA,NA
ACR0PX_RS09065,NA,NA,-0.68043125450748,5,NA,165,14.5,NA,NA
ACR0PX_RS09070,NA,NA,0.343108266690162,3,NA,1294,322.5,NA,NA
ACR0PX_RS09085,NA,NA,0.38039229107459,2,NA,1182,793,NA,NA
ACR0PX_RS09095,NA,NA,0.0834261642468331,1,NA,1865,1558,NA,NA
ACR0PX_RS09110,NA,NA,-0.571416692241898,3,NA,553,322.5,NA,NA
ACR0PX_RS09130,NA,NA,-0.351958736711275,2,NA,1270,793,NA,NA
ACR0PX_RS09135,NA,NA,0.400111002850224,1,NA,1133,1558,NA,NA
ACR0PX_RS09170,NA,NA,0.658816787383091,3,NA,231,322.5,NA,NA
ACR0PX_RS09175,NA,NA,0.342023325052712,1,NA,1298,1558,NA,NA
ACR0PX_RS09180,NA,NA,0.342686004900917,1,NA,1297,1558,NA,NA
ACR0PX_RS09185,NA,NA,0.281734689196437,1,NA,1440,1558,NA,NA
ACR0PX_RS09190,NA,NA,0.201270532916694,2,NA,1634,793,NA,NA
ACR0PX_RS09195,NA,NA,0.425349851223086,1,NA,1057,1558,NA,NA
ACR0PX_RS09205,NA,NA,0.0447652066719927,1,NA,1927,1558,NA,NA
ACR0PX_RS09210,NA,NA,-0.0504561944950145,1,NA,1917,1558,NA,NA
ACR0PX_RS09215,NA,NA,-0.502556100090002,2,NA,814,793,NA,NA
ACR0PX_RS09250,NA,NA,0.0420298377729037,2,NA,1930,793,NA,NA
ACR0PX_RS09255,NA,NA,-0.666380479073391,3,NA,207,322.5,NA,NA
ACR0PX_RS09275,NA,NA,-0.460285908738008,3,NA,955,322.5,NA,NA
ACR0PX_RS09280,NA,NA,-0.595128340507034,4,NA,447,97.5,NA,NA
ACR0PX_RS09300,NA,NA,-0.389620435107415,3,NA,1160,322.5,NA,NA
ACR0PX_RS09305,NA,NA,-0.570158030832833,4,NA,558,97.5,NA,NA
ACR0PX_RS09310,NA,NA,-0.141997774754831,1,NA,1743,1558,NA,NA
ACR0PX_RS09320,NA,NA,-0.12531700338094,1,NA,1774,1558,NA,NA
ACR0PX_RS09330,NA,NA,-0.549981970014783,4,NA,626,97.5,NA,NA
ACR0PX_RS09345,NA,NA,0.598903146238938,1,NA,433,1558,NA,NA
ACR0PX_RS09365,NA,NA,0.150361407959405,2,NA,1728,793,NA,NA
ACR0PX_RS09370,NA,NA,-0.256583207585926,2,NA,1516,793,NA,NA
ACR0PX_RS09430,NA,NA,-0.652604241632367,1,NA,250,1558,NA,NA
ACR0PX_RS09445,"cbh","Linear amide C-N hydrolases, choloylglycine hydrolase family",-0.61750642081448,4,NA,370,97.5,NA,NA
ACR0PX_RS09485,NA,NA,0.0669215528452386,2,NA,1893,793,NA,NA
ACR0PX_RS09490,NA,NA,0.28641214352949,1,NA,1428,1558,NA,NA
ACR0PX_RS09505,NA,NA,0.419053650668042,1,NA,1075,1558,NA,NA
ACR0PX_RS09515,NA,NA,-0.275693102560098,2,NA,1463,793,NA,NA
ACR0PX_RS09585,NA,NA,0.602791117796658,5,NA,416,14.5,NA,NA
ACR0PX_RS09650,NA,NA,0.577754174165578,4,NA,525,97.5,NA,NA
ACR0PX_RS09655,NA,NA,0.587832579472573,4,NA,477,97.5,NA,NA
ACR0PX_RS09665,NA,NA,-0.498899737767474,5,NA,826,14.5,NA,NA
ACR0PX_RS09695,NA,NA,-0.512531098405306,4,NA,782,97.5,NA,NA
ACR0PX_RS09700,NA,NA,0.67951009221849,5,NA,167,14.5,NA,NA
ACR0PX_RS09720,NA,NA,0.424354802676773,5,NA,1063,14.5,NA,NA
ACR0PX_RS09730,NA,NA,-0.0840127378419846,3,NA,1862,322.5,NA,NA
ACR0PX_RS09740,NA,NA,0.392349690233432,3,NA,1155,322.5,NA,NA
ACR0PX_RS09745,NA,NA,0.550706743608034,2,NA,623,793,NA,NA
ACR0PX_RS09750,NA,NA,0.59679000194326,2,NA,437,793,NA,NA
ACR0PX_RS09755,NA,NA,0.581632873680135,1,NA,505,1558,NA,NA
ACR0PX_RS09760,NA,NA,0.51616101996367,3,NA,766,322.5,NA,NA
ACR0PX_RS09765,NA,NA,0.420431941621039,1,NA,1067,1558,NA,NA
ACR0PX_RS09815,NA,NA,0.325393448062315,1,NA,1335,1558,NA,NA
ACR0PX_RS09860,NA,NA,-0.155442243116134,1,NA,1718,1558,NA,NA
ACR0PX_RS09865,NA,NA,0.439980160673235,1,NA,1015,1558,NA,NA
ACR0PX_RS09880,NA,NA,-0.00472835681737977,2,NA,2002,793,NA,NA
ACR0PX_RS09885,NA,NA,0.27823274983113,1,NA,1450,1558,NA,NA
ACR0PX_RS09890,NA,NA,0.225076933566768,2,NA,1588,793,NA,NA
ACR0PX_RS09895,NA,NA,0.446403252216234,3,NA,995,322.5,NA,NA
ACR0PX_RS09900,NA,NA,0.574723691739035,4,NA,540,97.5,NA,NA
ACR0PX_RS09905,NA,NA,0.616913632304012,3,NA,373,322.5,NA,NA
ACR0PX_RS09910,NA,NA,0.47132350333069,2,NA,923,793,NA,NA
ACR0PX_RS09915,NA,NA,0.480318608846459,2,NA,881,793,NA,NA
ACR0PX_RS09920,NA,NA,0.559650425554538,3,NA,598,322.5,NA,NA
ACR0PX_RS09925,NA,NA,0.58460201506813,3,NA,493,322.5,NA,NA
ACR0PX_RS09930,NA,NA,0.434600206231829,2,NA,1028,793,NA,NA
ACR0PX_RS09935,NA,NA,-0.30234626249798,2,NA,1397,793,NA,NA
ACR0PX_RS09950,NA,NA,0.389475335626025,1,NA,1162,1558,NA,NA
ACR0PX_RS09970,NA,NA,-0.713150359475722,3,NA,64,322.5,NA,NA
ACR0PX_RS09980,NA,NA,-0.135183281676488,4,NA,1756,97.5,NA,NA
ACR0PX_RS10015,NA,NA,-0.625490559083663,4,NA,348,97.5,NA,NA
ACR0PX_RS10035,NA,NA,-0.0316516796816476,1,NA,1943,1558,NA,NA
ACR0PX_RS10045,NA,NA,0.377571838333813,4,NA,1192,97.5,NA,NA
ACR0PX_RS10105,NA,NA,-0.691816595275193,4,NA,128,97.5,NA,NA
ACR0PX_RS10110,NA,NA,-0.669606382075078,4,NA,198,97.5,NA,NA
ACR0PX_RS10115,NA,NA,-0.683214252916994,4,NA,158,97.5,NA,NA
ACR0PX_RS10120,NA,NA,-0.663201796018483,4,NA,217,97.5,NA,NA
ACR0PX_RS10135,NA,NA,-0.578618923663964,4,NA,520,97.5,NA,NA
ACR0PX_RS10155,NA,NA,-0.567410290360984,3,NA,567,322.5,NA,NA
ACR0PX_RS10165,NA,NA,-0.188564288898668,3,NA,1649,322.5,NA,NA
ACR0PX_RS10170,NA,NA,-0.49191691559089,2,NA,850,793,NA,NA
ACR0PX_RS10175,NA,NA,-0.540126084601796,2,NA,670,793,NA,NA
ACR0PX_RS10180,NA,NA,0.324318281063027,3,NA,1340,322.5,NA,NA
ACR0PX_RS10185,NA,NA,-0.651165172483406,2,NA,260,793,NA,NA
ACR0PX_RS10190,NA,NA,-0.687995137110185,2,NA,144,793,NA,NA
ACR0PX_RS10245,"-","Esterase PHB depolymerase",-0.297524908490238,2,NA,1404,793,NA,NA
ACR0PX_RS10250,"mip","Domain amino terminal to FKBP-type peptidyl-prolyl isomerase",-0.586117580508911,2,NA,488,793,NA,NA
ACR0PX_RS10255,NA,NA,-0.460682970847903,2,NA,950,793,NA,NA
ACR0PX_RS10270,NA,NA,-0.542503185925535,4,NA,661,97.5,NA,NA
ACR0PX_RS10285,NA,NA,-0.513626161313961,2,NA,779,793,NA,NA
ACR0PX_RS10290,NA,NA,-0.565937612125409,4,NA,577,97.5,NA,NA
ACR0PX_RS10300,NA,NA,-0.115781782404579,1,NA,1796,1558,NA,NA
ACR0PX_RS10310,NA,NA,-0.492615464278351,2,NA,845,793,NA,NA
ACR0PX_RS10315,NA,NA,-0.633155083304653,3,NA,319,322.5,NA,NA
ACR0PX_RS10350,NA,NA,-0.0820733442888053,1,NA,1871,1558,NA,NA
ACR0PX_RS10355,NA,NA,0.338895209800766,1,NA,1305,1558,NA,NA
ACR0PX_RS10390,NA,NA,-0.415965524983265,3,NA,1087,322.5,NA,NA
ACR0PX_RS10395,"ttgC","CyaE is necessary for transport of calmodulin-sensitive adenylate cyclase-hemolysin (cyclolysin)",-0.232794563327635,3,NA,1573,322.5,NA,NA
ACR0PX_RS10400,NA,NA,-0.472588748773524,2,NA,919,793,NA,NA
ACR0PX_RS10405,NA,NA,-0.630557126734416,1,NA,330,1558,NA,NA
ACR0PX_RS10425,NA,NA,0.42210458467002,4,NA,1066,97.5,NA,NA
ACR0PX_RS10430,NA,NA,-0.628542226010643,4,NA,337,97.5,NA,NA
ACR0PX_RS10435,NA,NA,-0.591624586244,2,NA,460,793,NA,NA
ACR0PX_RS10470,NA,NA,-0.420205833193876,1,NA,1069,1558,NA,NA
ACR0PX_RS10475,NA,NA,-0.41331603451117,2,NA,1095,793,NA,NA
ACR0PX_RS10490,NA,NA,-0.440226829378214,2,NA,1012,793,NA,NA
ACR0PX_RS10505,NA,NA,0.324434354317003,1,NA,1339,1558,NA,NA
ACR0PX_RS10530,NA,NA,-0.514139138199728,2,NA,776,793,NA,NA
ACR0PX_RS10540,NA,NA,-0.285243497526757,1,NA,1433,1558,NA,NA
ACR0PX_RS10550,NA,NA,0.174916807482416,2,NA,1676,793,NA,NA
ACR0PX_RS10585,NA,NA,0.393040458844847,1,NA,1152,1558,NA,NA
ACR0PX_RS10595,NA,NA,-0.347515411508078,3,NA,1281,322.5,NA,NA
ACR0PX_RS10625,NA,NA,-0.631196878785934,3,NA,327,322.5,NA,NA
ACR0PX_RS10630,NA,NA,-0.475928429947196,3,NA,905,322.5,NA,NA
ACR0PX_RS10655,NA,NA,-0.180133053692292,3,NA,1668,322.5,NA,NA
ACR0PX_RS10660,NA,NA,-0.530369189925721,3,NA,710,322.5,NA,NA
ACR0PX_RS10665,NA,NA,-0.477399168878346,2,NA,897,793,NA,NA
ACR0PX_RS10670,NA,NA,-0.588355826717203,2,NA,474,793,NA,NA
ACR0PX_RS10695,NA,NA,-0.300903550388911,2,NA,1400,793,NA,NA
ACR0PX_RS10700,NA,NA,0.476166355683024,2,NA,901,793,NA,NA
ACR0PX_RS10705,NA,NA,0.618556819709839,3,NA,367,322.5,NA,NA
ACR0PX_RS10710,NA,NA,0.611569658057482,3,NA,389,322.5,NA,NA
ACR0PX_RS10715,NA,NA,0.634225363412051,3,NA,315,322.5,NA,NA
ACR0PX_RS10720,NA,NA,0.412323951332808,3,NA,1097,322.5,NA,NA
ACR0PX_RS10725,NA,NA,0.51192717833274,3,NA,783,322.5,NA,NA
ACR0PX_RS10765,NA,NA,0.273117708300274,1,NA,1471,1558,NA,NA
ACR0PX_RS10770,NA,NA,-0.0370371844447104,2,NA,1937,793,NA,NA
ACR0PX_RS10790,NA,NA,0.250299490066912,2,NA,1534,793,NA,NA
ACR0PX_RS10815,NA,NA,0.27626866197993,1,NA,1459,1558,NA,NA
ACR0PX_RS10850,NA,NA,0.282887360638737,1,NA,1438,1558,NA,NA
ACR0PX_RS10870,NA,NA,-0.334058728852142,2,NA,1316,793,NA,NA
ACR0PX_RS10875,NA,NA,-0.401161225911446,2,NA,1128,793,NA,NA
ACR0PX_RS10900,NA,NA,0.47035773946942,2,NA,926,793,NA,NA
ACR0PX_RS10945,"yiaD","Belongs to the ompA family",-0.50328752113443,3,NA,809,322.5,NA,NA
ACR0PX_RS10955,NA,NA,-0.474825568944271,2,NA,909,793,NA,NA
ACR0PX_RS10985,NA,NA,-0.222458719449218,3,NA,1593,322.5,NA,NA
ACR0PX_RS11000,NA,NA,0.469844372943646,2,NA,928,793,NA,NA
ACR0PX_RS11075,NA,NA,0.381940868934115,1,NA,1178,1558,NA,NA
ACR0PX_RS11080,NA,NA,0.465559889075495,1,NA,938,1558,NA,NA
ACR0PX_RS11090,NA,NA,0.222263538209076,1,NA,1594,1558,NA,NA
ACR0PX_RS11095,NA,NA,-0.218859470340191,1,NA,1599,1558,NA,NA
ACR0PX_RS11130,NA,NA,0.58954772988738,3,NA,470,322.5,NA,NA
ACR0PX_RS11135,NA,NA,0.602715682394574,3,NA,419,322.5,NA,NA
ACR0PX_RS11140,NA,NA,0.396302391159861,2,NA,1142,793,NA,NA
ACR0PX_RS11160,NA,NA,0.303683157551538,2,NA,1392,793,NA,NA
ACR0PX_RS11195,NA,NA,0.410460230791921,2,NA,1104,793,NA,NA
ACR0PX_RS11210,NA,NA,0.559941878662047,1,NA,596,1558,NA,NA
ACR0PX_RS11240,NA,NA,-0.303933887859749,3,NA,1391,322.5,NA,NA
ACR0PX_RS11295,NA,NA,0.339860774394723,2,NA,1303,793,NA,NA
ACR0PX_RS11300,NA,NA,0.146604126958255,1,NA,1733,1558,NA,NA
ACR0PX_RS11330,NA,NA,0.186222955350241,2,NA,1655,793,NA,NA
ACR0PX_RS11340,NA,NA,0.505225988445582,2,NA,802,793,NA,NA
ACR0PX_RS11375,NA,NA,0.480650081913086,2,NA,877,793,NA,NA
ACR0PX_RS11385,NA,NA,0.097135654889906,2,NA,1834,793,NA,NA
ACR0PX_RS11395,NA,NA,0.463458857894496,2,NA,942,793,NA,NA
ACR0PX_RS11480,NA,NA,0.480443928667498,2,NA,878,793,NA,NA
ACR0PX_RS11485,NA,NA,-0.683359942136037,2,NA,156,793,NA,NA
ACR0PX_RS11490,NA,NA,-0.573886479027878,3,NA,545,322.5,NA,NA
ACR0PX_RS11515,NA,NA,-0.0218238245793723,2,NA,1968,793,NA,NA
ACR0PX_RS11550,"cfa","COG2230 Cyclopropane fatty acid synthase and related methyltransferases",-0.346813737285893,3,NA,1288,322.5,NA,NA
ACR0PX_RS11555,NA,NA,-0.284076611759528,2,NA,1436,793,NA,NA
ACR0PX_RS11560,NA,NA,-0.547712518236018,3,NA,637,322.5,NA,NA
ACR0PX_RS11610,NA,NA,-0.687995110904904,3,NA,145,322.5,NA,NA
ACR0PX_RS11615,NA,NA,-0.755871255493678,2,NA,17,793,NA,NA
ACR0PX_RS11625,NA,NA,-0.516872622296206,2,NA,762,793,NA,NA
ACR0PX_RS11630,NA,NA,-0.584436448022222,2,NA,494,793,NA,NA
ACR0PX_RS11635,NA,NA,-0.717892498926609,2,NA,55,793,NA,NA
ACR0PX_RS11640,NA,NA,-0.41443067722291,2,NA,1092,793,NA,NA
ACR0PX_RS11680,NA,NA,0.465735225913321,2,NA,937,793,NA,NA
ACR0PX_RS11685,NA,NA,0.660079049040556,3,NA,229,322.5,NA,NA
ACR0PX_RS11690,NA,NA,0.67527693250625,3,NA,179,322.5,NA,NA
ACR0PX_RS11710,"rpoB","DNA-dependent RNA polymerase catalyzes the transcription of DNA into RNA using the four ribonucleoside triphosphates as substrates",0.0159892971589509,1,NA,1976,1558,NA,NA
ACR0PX_RS11880,"dacF","Belongs to the peptidase S11 family",-0.734785698842218,2,NA,34,793,NA,NA
ACR0PX_RS11885,NA,NA,-0.56725401226544,3,NA,569,322.5,NA,NA
ACR0PX_RS11890,NA,NA,-0.20723673894434,3,NA,1624,322.5,NA,NA
ACR0PX_RS11905,NA,NA,0.095297667659764,1,NA,1842,1558,NA,NA
ACR0PX_RS11935,NA,NA,0.28549239223641,1,NA,1432,1558,NA,NA
ACR0PX_RS11995,NA,NA,0.569326065634497,2,NA,562,793,NA,NA
ACR0PX_RS12000,NA,NA,0.583784817362276,3,NA,496,322.5,NA,NA
ACR0PX_RS12010,NA,NA,0.0777110476503198,3,NA,1877,322.5,NA,NA
ACR0PX_RS12015,NA,NA,0.129945877335307,3,NA,1763,322.5,NA,NA
ACR0PX_RS12025,NA,NA,-0.543593328764356,3,NA,652,322.5,NA,NA
ACR0PX_RS12030,NA,NA,-0.243028357348687,1,NA,1548,1558,NA,NA
ACR0PX_RS12045,NA,NA,-0.594875030364316,3,NA,448,322.5,NA,NA
ACR0PX_RS12050,NA,NA,-0.66072424486311,3,NA,224,322.5,NA,NA
ACR0PX_RS12075,NA,NA,0.187218243405725,1,NA,1654,1558,NA,NA
ACR0PX_RS12085,NA,NA,0.430404506998668,3,NA,1043,322.5,NA,NA
ACR0PX_RS12090,NA,NA,-0.697145996100461,4,NA,112,97.5,NA,NA
ACR0PX_RS12155,NA,NA,-0.235959191908961,2,NA,1563,793,NA,NA
ACR0PX_RS12160,NA,NA,0.255514152014841,1,NA,1520,1558,NA,NA
ACR0PX_RS12180,NA,NA,-0.0459591398533443,1,NA,1923,1558,NA,NA
ACR0PX_RS12185,NA,NA,-0.363491488595377,1,NA,1233,1558,NA,NA
ACR0PX_RS12190,NA,NA,-0.559508402179391,2,NA,599,793,NA,NA
ACR0PX_RS12200,NA,NA,-0.472254259220258,1,NA,920,1558,NA,NA
ACR0PX_RS12205,NA,NA,-0.354483957738439,2,NA,1265,793,NA,NA
ACR0PX_RS12225,NA,NA,0.306658432236729,1,NA,1382,1558,NA,NA
ACR0PX_RS12235,NA,NA,-0.553655725288543,3,NA,613,322.5,NA,NA
ACR0PX_RS12240,NA,NA,-0.703416022927736,3,NA,95,322.5,NA,NA
ACR0PX_RS12245,NA,NA,-0.425199367434134,3,NA,1059,322.5,NA,NA
ACR0PX_RS12250,NA,NA,-0.0841865737216938,2,NA,1861,793,NA,NA
ACR0PX_RS12295,NA,NA,0.122326824463065,2,NA,1782,793,NA,NA
ACR0PX_RS12305,NA,NA,-0.0058949957914485,2,NA,2000,793,NA,NA
ACR0PX_RS12320,NA,NA,0.299958474139118,1,NA,1402,1558,NA,NA
ACR0PX_RS12330,NA,NA,-0.610031380935433,4,NA,393,97.5,NA,NA
ACR0PX_RS12340,NA,NA,-0.555737427688012,1,NA,611,1558,NA,NA
ACR0PX_RS12380,NA,NA,0.0307985295378455,1,NA,1947,1558,NA,NA
ACR0PX_RS12385,NA,NA,0.0078474218622999,1,NA,1994,1558,NA,NA
ACR0PX_RS12400,NA,NA,0.599385953289148,2,NA,430,793,NA,NA
ACR0PX_RS12430,NA,NA,-0.716013947987606,4,NA,59,97.5,NA,NA
ACR0PX_RS12435,NA,NA,-0.722868191039797,4,NA,46,97.5,NA,NA
ACR0PX_RS12470,NA,NA,-0.604014313226257,2,NA,412,793,NA,NA
ACR0PX_RS12475,NA,NA,-0.0621767931116799,2,NA,1902,793,NA,NA
ACR0PX_RS12480,NA,NA,0.0913281342830057,2,NA,1852,793,NA,NA
ACR0PX_RS12485,NA,NA,-0.201273294734999,2,NA,1633,793,NA,NA
ACR0PX_RS12500,NA,NA,0.163503713705551,2,NA,1700,793,NA,NA
ACR0PX_RS12515,NA,NA,-0.361148512247649,3,NA,1241,322.5,NA,NA
ACR0PX_RS12520,NA,NA,0.559890753801458,1,NA,597,1558,NA,NA
ACR0PX_RS12525,NA,NA,-0.509044923881515,2,NA,789,793,NA,NA
ACR0PX_RS12530,NA,NA,-0.741150018298195,5,NA,27,14.5,NA,NA
ACR0PX_RS12535,NA,NA,-0.67020427335855,4,NA,195,97.5,NA,NA
ACR0PX_RS12540,NA,NA,-0.583717678725925,2,NA,498,793,NA,NA
ACR0PX_RS12545,NA,NA,-0.5967373272649,2,NA,439,793,NA,NA
ACR0PX_RS12565,NA,NA,0.468750770252798,2,NA,931,793,NA,NA
ACR0PX_RS12585,NA,NA,-0.125161977111927,2,NA,1776,793,NA,NA
ACR0PX_RS12590,NA,NA,-0.393984386249851,2,NA,1148,793,NA,NA
ACR0PX_RS12595,NA,NA,-0.319187605952219,1,NA,1354,1558,NA,NA
ACR0PX_RS12620,NA,NA,-0.566270378859871,2,NA,572,793,NA,NA
ACR0PX_RS12635,NA,NA,0.460336810805807,2,NA,954,793,NA,NA
ACR0PX_RS12670,"dksA","Transcription factor that acts by binding directly to the RNA polymerase (RNAP). Required for negative regulation of rRNA expression and positive regulation of several amino acid biosynthesis promoters. Also required for regulation of fis expression",-0.412223797697612,2,NA,1099,793,NA,NA
ACR0PX_RS12720,NA,NA,0.349637915131065,2,NA,1275,793,NA,NA
ACR0PX_RS12760,NA,NA,0.0329768923730553,2,NA,1942,793,NA,NA
ACR0PX_RS12775,NA,NA,0.283422741139496,1,NA,1437,1558,NA,NA
ACR0PX_RS12785,NA,NA,-0.388505223552033,2,NA,1163,793,NA,NA
ACR0PX_RS12810,NA,NA,0.266923546684679,1,NA,1485,1558,NA,NA
ACR0PX_RS12820,NA,NA,0.624884113625872,4,NA,350,97.5,NA,NA
ACR0PX_RS12825,NA,NA,0.574788856044741,4,NA,539,97.5,NA,NA
ACR0PX_RS12830,NA,NA,-0.0600729501481338,1,NA,1905,1558,NA,NA
ACR0PX_RS12835,NA,NA,-0.242018557425746,1,NA,1552,1558,NA,NA
ACR0PX_RS12855,NA,NA,-0.563893063994509,2,NA,585,793,NA,NA
ACR0PX_RS12865,NA,NA,-0.647808318013789,3,NA,273,322.5,NA,NA
ACR0PX_RS12870,NA,NA,-0.575501415638939,3,NA,538,322.5,NA,NA
ACR0PX_RS12900,NA,NA,0.665931244315662,2,NA,210,793,NA,NA
ACR0PX_RS12915,"rnt","DNA polymerase III is a complex, multichain enzyme responsible for most of the replicative synthesis in bacteria. The epsilon subunit contain the editing function and is a proofreading 3'-5' exonuclease",-0.425302647782739,3,NA,1058,322.5,NA,NA
ACR0PX_RS12920,NA,NA,-0.251709511285075,1,NA,1531,1558,NA,NA
ACR0PX_RS12930,NA,NA,0.140079940871876,1,NA,1749,1558,NA,NA
ACR0PX_RS12955,NA,NA,-0.313532422404972,2,NA,1364,793,NA,NA
ACR0PX_RS12960,NA,NA,-0.516801124312593,3,NA,763,322.5,NA,NA
ACR0PX_RS12965,NA,NA,0.362617594310666,2,NA,1237,793,NA,NA
ACR0PX_RS12995,NA,NA,0.00279763989642609,1,NA,2006,1558,NA,NA
ACR0PX_RS13005,NA,NA,-0.314982311196127,2,NA,1362,793,NA,NA
ACR0PX_RS13010,NA,NA,-0.434765501094424,2,NA,1027,793,NA,NA
ACR0PX_RS13020,NA,NA,0.139829545404596,1,NA,1750,1558,NA,NA
ACR0PX_RS13025,NA,NA,0.0825005739876013,4,NA,1868,97.5,NA,NA
ACR0PX_RS13095,NA,NA,0.551783496774651,2,NA,620,793,NA,NA
ACR0PX_RS13100,NA,NA,0.0143069368264324,1,NA,1982,1558,NA,NA
ACR0PX_RS13120,NA,NA,-0.539986683815225,4,NA,671,97.5,NA,NA
ACR0PX_RS13190,NA,NA,0.583690252507499,2,NA,499,793,NA,NA
ACR0PX_RS13195,NA,NA,0.681684458771506,3,NA,161,322.5,NA,NA
ACR0PX_RS13205,NA,NA,0.625564676103265,1,NA,346,1558,NA,NA
ACR0PX_RS13230,NA,NA,0.146829342629831,2,NA,1732,793,NA,NA
ACR0PX_RS13235,NA,NA,0.28229212379731,3,NA,1439,322.5,NA,NA
ACR0PX_RS13240,NA,NA,-0.140483739518847,5,NA,1747,14.5,NA,NA
ACR0PX_RS13265,NA,NA,-0.224835304165955,1,NA,1590,1558,NA,NA
ACR0PX_RS13295,NA,NA,-0.228074871617142,1,NA,1580,1558,NA,NA
ACR0PX_RS13315,NA,NA,-0.544892958161,3,NA,649,322.5,NA,NA
ACR0PX_RS13365,"rpoH","Sigma factors are initiation factors that promote the attachment of RNA polymerase to specific initiation sites and are then released. This sigma factor is involved in regulation of expression of heat shock genes",-0.477316113086384,4,NA,899,97.5,NA,NA
ACR0PX_RS13390,NA,NA,0.526692191667749,1,NA,726,1558,NA,NA
ACR0PX_RS13395,NA,NA,-0.279961659450189,3,NA,1444,322.5,NA,NA
ACR0PX_RS13420,NA,NA,-0.13945434728139,2,NA,1751,793,NA,NA
ACR0PX_RS13425,NA,NA,-0.52174026935143,3,NA,744,322.5,NA,NA
ACR0PX_RS13440,NA,NA,-0.114336399279384,2,NA,1802,793,NA,NA
ACR0PX_RS13460,NA,NA,0.441014403364737,1,NA,1010,1558,NA,NA
ACR0PX_RS13470,NA,NA,0.578375995831858,2,NA,523,793,NA,NA
ACR0PX_RS13475,NA,NA,-0.216078520463799,2,NA,1609,793,NA,NA
ACR0PX_RS13480,NA,NA,-0.302969828488658,2,NA,1394,793,NA,NA
ACR0PX_RS13530,NA,NA,0.518290115090729,1,NA,756,1558,NA,NA
ACR0PX_RS13560,NA,NA,-0.245121162684782,1,NA,1544,1558,NA,NA
ACR0PX_RS13595,NA,NA,0.010702575006866,4,NA,1988,97.5,NA,NA
ACR0PX_RS13600,NA,NA,-0.231315908939309,2,NA,1576,793,NA,NA
ACR0PX_RS13615,NA,NA,-0.514539194848228,2,NA,773,793,NA,NA
ACR0PX_RS13655,NA,NA,0.400365255697756,1,NA,1131,1558,NA,NA
ACR0PX_RS13680,NA,NA,-0.37265294664251,3,NA,1205,322.5,NA,NA
ACR0PX_RS13685,NA,NA,-0.612281901342042,2,NA,386,793,NA,NA
ACR0PX_RS13690,NA,NA,-0.511370663585619,2,NA,784,793,NA,NA
ACR0PX_RS13755,NA,NA,-0.144169022571643,1,NA,1739,1558,NA,NA
ACR0PX_RS13765,NA,NA,0.592986156346993,3,NA,455,322.5,NA,NA
ACR0PX_RS13790,NA,NA,0.61209765881706,3,NA,387,322.5,NA,NA
ACR0PX_RS13795,NA,NA,-0.520974330804152,3,NA,749,322.5,NA,NA
ACR0PX_RS13835,NA,NA,-0.655521943073682,3,NA,242,322.5,NA,NA
ACR0PX_RS13880,NA,NA,0.62495700621301,1,NA,349,1558,NA,NA
ACR0PX_RS13905,NA,NA,-0.642487114485626,2,NA,285,793,NA,NA
ACR0PX_RS13910,NA,NA,-0.70166049614253,1,NA,101,1558,NA,NA
ACR0PX_RS13915,NA,NA,-0.638504979173336,4,NA,300,97.5,NA,NA
ACR0PX_RS13930,NA,NA,0.07001946473013,2,NA,1888,793,NA,NA
ACR0PX_RS13955,NA,NA,-0.360177124941112,2,NA,1245,793,NA,NA
ACR0PX_RS13960,NA,NA,-0.698154042879682,2,NA,110,793,NA,NA
ACR0PX_RS13965,NA,NA,-0.416578623317774,1,NA,1084,1558,NA,NA
ACR0PX_RS14045,NA,NA,0.595303737188465,3,NA,445,322.5,NA,NA
ACR0PX_RS14075,NA,NA,-0.233460122589898,1,NA,1571,1558,NA,NA
ACR0PX_RS14085,NA,NA,-0.743310046032687,3,NA,25,322.5,NA,NA
ACR0PX_RS14090,NA,NA,-0.273688451363741,2,NA,1470,793,NA,NA
ACR0PX_RS14160,NA,NA,-0.528267879000923,1,NA,719,1558,NA,NA
ACR0PX_RS14165,NA,NA,-0.387164947390266,3,NA,1167,322.5,NA,NA
ACR0PX_RS14195,NA,NA,-0.706198691975401,4,NA,89,97.5,NA,NA
ACR0PX_RS14230,NA,NA,-0.51446663720895,3,NA,774,322.5,NA,NA
ACR0PX_RS14255,NA,NA,-0.38449711928648,2,NA,1172,793,NA,NA
ACR0PX_RS14260,NA,NA,-0.510964030189494,2,NA,787,793,NA,NA
ACR0PX_RS14300,NA,NA,-0.143203146404617,1,NA,1742,1558,NA,NA
ACR0PX_RS14305,NA,NA,-0.361404828256239,1,NA,1240,1558,NA,NA
ACR0PX_RS14310,NA,NA,-0.539596205565035,4,NA,672,97.5,NA,NA
ACR0PX_RS14315,NA,NA,-0.451436005679529,2,NA,976,793,NA,NA
ACR0PX_RS14325,"kdsA","Belongs to the KdsA family",0.483582577381193,2,NA,870,793,NA,NA
ACR0PX_RS14330,NA,NA,0.452548321478603,1,NA,975,1558,NA,NA
ACR0PX_RS14335,NA,NA,0.413844616943543,4,NA,1094,97.5,NA,NA
ACR0PX_RS14370,NA,NA,-0.391944723097537,2,NA,1156,793,NA,NA
ACR0PX_RS14405,NA,NA,0.167886964500612,3,NA,1687,322.5,NA,NA
ACR0PX_RS14410,NA,NA,-0.25755430082296,1,NA,1511,1558,NA,NA
ACR0PX_RS14415,NA,NA,-0.545531306250345,4,NA,647,97.5,NA,NA
ACR0PX_RS14500,NA,NA,-0.27780675085003,2,NA,1452,793,NA,NA
ACR0PX_RS14520,NA,NA,0.397624620988122,1,NA,1135,1558,NA,NA
ACR0PX_RS14530,NA,NA,0.569408688189001,2,NA,561,793,NA,NA
ACR0PX_RS14560,NA,NA,-0.408348711359964,2,NA,1107,793,NA,NA
ACR0PX_RS14565,NA,NA,0.539267413078759,1,NA,673,1558,NA,NA
ACR0PX_RS14630,NA,NA,-0.296140686875646,2,NA,1408,793,NA,NA
ACR0PX_RS14635,NA,NA,-0.583230152983275,2,NA,502,793,NA,NA
ACR0PX_RS14675,NA,NA,-0.64134694147958,2,NA,289,793,NA,NA
ACR0PX_RS14680,NA,NA,-0.694233750918652,2,NA,122,793,NA,NA
ACR0PX_RS14685,NA,NA,-0.720114214927525,3,NA,52,322.5,NA,NA
ACR0PX_RS14690,NA,NA,-0.440285827980176,2,NA,1011,793,NA,NA
ACR0PX_RS14745,NA,NA,0.612860692005444,1,NA,383,1558,NA,NA
ACR0PX_RS14755,NA,NA,0.562451611631657,2,NA,587,793,NA,NA
ACR0PX_RS14760,NA,NA,0.363107938047409,1,NA,1235,1558,NA,NA
ACR0PX_RS14765,"-","type I secretion membrane fusion protein, HlyD family",0.632308540267825,2,NA,322,793,NA,NA
ACR0PX_RS14775,NA,NA,0.17280059296317,2,NA,1678,793,NA,NA
ACR0PX_RS14785,NA,NA,-0.498392529187932,3,NA,828,322.5,NA,NA
ACR0PX_RS14810,NA,NA,-0.304075034019739,2,NA,1389,793,NA,NA
ACR0PX_RS14830,NA,NA,-0.608659199486693,4,NA,397,97.5,NA,NA
ACR0PX_RS14870,NA,NA,0.446692996550925,2,NA,991,793,NA,NA
ACR0PX_RS14880,NA,NA,0.350841044695816,1,NA,1271,1558,NA,NA
ACR0PX_RS14885,NA,NA,-0.58053078428018,2,NA,513,793,NA,NA
ACR0PX_RS14890,NA,NA,-0.417666706302268,2,NA,1080,793,NA,NA
ACR0PX_RS14940,NA,NA,-0.524429329972979,1,NA,735,1558,NA,NA
ACR0PX_RS14965,NA,NA,-0.587331158682529,4,NA,480,97.5,NA,NA
ACR0PX_RS15000,NA,NA,-0.123539180262429,2,NA,1780,793,NA,NA
ACR0PX_RS15005,NA,NA,-0.313284293426199,2,NA,1365,793,NA,NA
ACR0PX_RS15020,NA,NA,0.365088614784536,1,NA,1230,1558,NA,NA
ACR0PX_RS15030,NA,NA,-0.416856028182359,3,NA,1083,322.5,NA,NA
ACR0PX_RS15045,NA,NA,0.631639600515822,2,NA,325,793,NA,NA
ACR0PX_RS15050,NA,NA,-0.689166175288197,4,NA,140,97.5,NA,NA
ACR0PX_RS15055,"yebA","Peptidase M23",0.26172053446105,2,NA,1498,793,NA,NA
ACR0PX_RS15070,NA,NA,-0.600627680968704,3,NA,426,322.5,NA,NA
ACR0PX_RS15075,NA,NA,-0.473918700860267,4,NA,917,97.5,NA,NA
ACR0PX_RS15080,NA,NA,-0.335682257151998,4,NA,1314,97.5,NA,NA
ACR0PX_RS15085,NA,NA,-0.415233174829501,2,NA,1089,793,NA,NA
ACR0PX_RS15090,NA,NA,-0.170603137109175,2,NA,1684,793,NA,NA
ACR0PX_RS15120,NA,NA,0.365381412161333,1,NA,1229,1558,NA,NA
ACR0PX_RS15125,NA,NA,-0.635608668804926,3,NA,309,322.5,NA,NA
ACR0PX_RS15155,NA,NA,-0.568125133890087,2,NA,564,793,NA,NA
ACR0PX_RS15160,NA,NA,-0.615355547768132,2,NA,378,793,NA,NA
ACR0PX_RS15165,NA,NA,-0.719080924829335,2,NA,54,793,NA,NA
ACR0PX_RS15170,NA,NA,-0.521107035305192,2,NA,748,793,NA,NA
ACR0PX_RS15180,NA,NA,-0.0941418984996563,2,NA,1845,793,NA,NA
ACR0PX_RS15195,NA,NA,-0.355416325883379,2,NA,1262,793,NA,NA
ACR0PX_RS15200,NA,NA,-0.253386172260724,3,NA,1526,322.5,NA,NA
ACR0PX_RS15210,"-","Outer membrane protein beta-barrel domain",-0.453983467422367,3,NA,971,322.5,NA,NA
ACR0PX_RS15215,NA,NA,-0.661801469508467,4,NA,223,97.5,NA,NA
ACR0PX_RS15220,NA,NA,-0.721253655914716,5,NA,50,14.5,NA,NA
ACR0PX_RS15225,NA,NA,-0.679807328996635,3,NA,166,322.5,NA,NA
ACR0PX_RS15230,NA,NA,-0.68220091247845,4,NA,160,97.5,NA,NA
ACR0PX_RS15235,NA,NA,-0.643695483052139,4,NA,281,97.5,NA,NA
ACR0PX_RS15240,NA,NA,-0.633599191999217,3,NA,318,322.5,NA,NA
ACR0PX_RS15245,NA,NA,-0.602574499062428,3,NA,420,322.5,NA,NA
ACR0PX_RS15270,NA,NA,0.579638333018391,3,NA,517,322.5,NA,NA
ACR0PX_RS15285,NA,NA,0.41629528758184,3,NA,1086,322.5,NA,NA
ACR0PX_RS15305,NA,NA,-0.166576696879976,2,NA,1692,793,NA,NA
ACR0PX_RS15380,NA,NA,-0.626350586801775,4,NA,343,97.5,NA,NA
ACR0PX_RS15395,NA,NA,-0.0348399386869846,1,NA,1939,1558,NA,NA
ACR0PX_RS15400,NA,NA,-0.515673201424037,1,NA,768,1558,NA,NA
ACR0PX_RS15420,NA,NA,0.187366809341977,1,NA,1653,1558,NA,NA
ACR0PX_RS15465,"-","glycosyl transferase group 1",-0.580479565185331,3,NA,514,322.5,NA,NA
ACR0PX_RS15470,NA,NA,-0.502526099676595,3,NA,815,322.5,NA,NA
ACR0PX_RS15475,NA,NA,-0.497226554449836,2,NA,830,793,NA,NA
ACR0PX_RS15480,NA,NA,-0.666046282025699,4,NA,209,97.5,NA,NA
ACR0PX_RS15490,NA,NA,0.565994019890279,2,NA,576,793,NA,NA
ACR0PX_RS15520,"htrB","Lipid A biosynthesis acyltransferase",0.647741926044023,2,NA,275,793,NA,NA
ACR0PX_RS15540,NA,NA,-0.0585109327470957,1,NA,1908,1558,NA,NA
ACR0PX_RS15585,NA,NA,0.696513937259849,2,NA,115,793,NA,NA
ACR0PX_RS15590,NA,NA,-0.347874332409084,1,NA,1278,1558,NA,NA
ACR0PX_RS15605,NA,NA,0.501737057704776,2,NA,819,793,NA,NA
ACR0PX_RS15645,NA,NA,-0.629701221205481,4,NA,334,97.5,NA,NA
ACR0PX_RS15650,NA,NA,-0.706085703211277,4,NA,90,97.5,NA,NA
ACR0PX_RS15655,"ycfS","ErfK YbiS YcfS YnhG family protein",0.48167825388369,3,NA,875,322.5,NA,NA
ACR0PX_RS15660,NA,NA,0.713839972783086,2,NA,63,793,NA,NA
ACR0PX_RS15685,NA,NA,0.438959826861451,3,NA,1018,322.5,NA,NA
ACR0PX_RS15700,NA,NA,-0.54762865911987,1,NA,638,1558,NA,NA
ACR0PX_RS15705,NA,NA,-0.276326746923731,4,NA,1458,97.5,NA,NA
ACR0PX_RS15740,NA,NA,-0.586775325882156,3,NA,484,322.5,NA,NA
ACR0PX_RS15745,NA,NA,-0.533781492510073,5,NA,693,14.5,NA,NA
ACR0PX_RS15790,NA,NA,-0.277292112067236,1,NA,1454,1558,NA,NA
ACR0PX_RS15800,NA,NA,0.688138453937359,3,NA,143,322.5,NA,NA
ACR0PX_RS15825,NA,NA,-0.695328745829442,4,NA,118,97.5,NA,NA
ACR0PX_RS15830,NA,NA,-0.707952026054034,4,NA,83,97.5,NA,NA
ACR0PX_RS15875,NA,NA,0.263303040661903,1,NA,1494,1558,NA,NA
ACR0PX_RS15895,NA,NA,0.579593508825289,1,NA,518,1558,NA,NA
ACR0PX_RS15940,"slyB","Glycine zipper 2TM domain",-0.176813549710413,2,NA,1672,793,NA,NA
ACR0PX_RS15955,NA,NA,-0.270664194264496,1,NA,1476,1558,NA,NA
ACR0PX_RS15990,NA,NA,-0.380126505386173,3,NA,1184,322.5,NA,NA
ACR0PX_RS15995,NA,NA,-0.636970268539865,4,NA,305,97.5,NA,NA
ACR0PX_RS16005,NA,NA,-0.330484049733622,2,NA,1325,793,NA,NA
ACR0PX_RS16020,"lolA","Participates in the translocation of lipoproteins from the inner membrane to the outer membrane. Only forms a complex with a lipoprotein if the residue after the N-terminal Cys is not an aspartate (The Asp acts as a targeting signal to indicate that the lipoprotein should stay in the inner membrane)",-0.513388875931209,4,NA,780,97.5,NA,NA
ACR0PX_RS16030,NA,NA,-0.508231723027446,3,NA,794,322.5,NA,NA
ACR0PX_RS16045,NA,NA,-0.425849056688115,2,NA,1056,793,NA,NA
ACR0PX_RS16050,NA,NA,-0.0889056543833589,2,NA,1855,793,NA,NA
ACR0PX_RS16055,NA,NA,-0.677205630439888,3,NA,173,322.5,NA,NA
ACR0PX_RS16080,NA,NA,-0.576109106163288,2,NA,536,793,NA,NA
ACR0PX_RS16085,NA,NA,0.596062123428334,2,NA,441,793,NA,NA
ACR0PX_RS16095,NA,NA,-0.431077459784728,3,NA,1042,322.5,NA,NA
ACR0PX_RS16130,NA,NA,-0.125213347481053,1,NA,1775,1558,NA,NA
ACR0PX_RS16160,NA,NA,-0.580663007348017,3,NA,510,322.5,NA,NA
ACR0PX_RS16165,NA,NA,0.519629955007538,1,NA,753,1558,NA,NA
ACR0PX_RS16170,NA,NA,-0.524038839673542,3,NA,736,322.5,NA,NA
ACR0PX_RS16175,NA,NA,-0.637638095255387,2,NA,303,793,NA,NA
ACR0PX_RS16210,"umuC","DNA polymerase",-0.517438698661881,3,NA,758,322.5,NA,NA
ACR0PX_RS16215,NA,NA,-0.146550745793522,2,NA,1734,793,NA,NA
ACR0PX_RS16225,NA,NA,-0.529631726310929,1,NA,715,1558,NA,NA
ACR0PX_RS16245,NA,NA,-0.671136272149754,3,NA,191,322.5,NA,NA
ACR0PX_RS16250,NA,NA,-0.665055972301891,4,NA,214,97.5,NA,NA
ACR0PX_RS16260,NA,NA,0.543075521674412,2,NA,655,793,NA,NA
ACR0PX_RS16270,NA,NA,0.531424573779846,1,NA,703,1558,NA,NA
ACR0PX_RS16310,"prc","Belongs to the peptidase S41A family",-0.416335859487008,2,NA,1085,793,NA,NA
ACR0PX_RS16325,NA,NA,0.660599846837468,2,NA,226,793,NA,NA
ACR0PX_RS16335,NA,NA,0.133369742107658,2,NA,1758,793,NA,NA
ACR0PX_RS16370,NA,NA,-0.025649623969143,3,NA,1960,322.5,NA,NA
ACR0PX_RS16375,NA,NA,-0.573518463125746,2,NA,547,793,NA,NA
ACR0PX_RS16380,NA,NA,-0.603975675504406,3,NA,413,322.5,NA,NA
ACR0PX_RS16395,NA,NA,0.436133324339433,3,NA,1020,322.5,NA,NA
ACR0PX_RS16430,NA,NA,-0.343763381821184,1,NA,1291,1558,NA,NA
ACR0PX_RS16440,NA,NA,-0.738808861584729,3,NA,30,322.5,NA,NA
ACR0PX_RS16445,NA,NA,-0.598965332695741,3,NA,431,322.5,NA,NA
ACR0PX_RS16450,"pldA","Phospholipase",0.331905533415136,2,NA,1321,793,NA,NA
ACR0PX_RS16465,NA,NA,-0.602724506640702,3,NA,418,322.5,NA,NA
ACR0PX_RS16470,NA,NA,-0.603767907686864,3,NA,414,322.5,NA,NA
ACR0PX_RS16515,NA,NA,0.481419579441339,2,NA,876,793,NA,NA
ACR0PX_RS16535,NA,NA,0.550025371871534,3,NA,625,322.5,NA,NA
ACR0PX_RS16550,NA,NA,0.660502928389756,2,NA,227,793,NA,NA
ACR0PX_RS16570,NA,NA,0.435439216428608,2,NA,1025,793,NA,NA
ACR0PX_RS16580,NA,NA,-0.439394472083584,3,NA,1016,322.5,NA,NA
ACR0PX_RS16595,NA,NA,-0.118467534997536,2,NA,1791,793,NA,NA
ACR0PX_RS16600,NA,NA,0.515853254899377,2,NA,767,793,NA,NA
ACR0PX_RS16610,NA,NA,-0.460240714444587,4,NA,956,97.5,NA,NA
ACR0PX_RS16615,NA,NA,-0.393995859814998,4,NA,1147,97.5,NA,NA
ACR0PX_RS16620,NA,NA,-0.576415777806833,3,NA,531,322.5,NA,NA
ACR0PX_RS16625,NA,NA,-0.593434509953998,2,NA,453,793,NA,NA
ACR0PX_RS16700,NA,NA,0.628345659222251,1,NA,338,1558,NA,NA
ACR0PX_RS16710,NA,NA,0.669679756867727,3,NA,197,322.5,NA,NA
ACR0PX_RS16715,NA,NA,0.667656243403324,2,NA,205,793,NA,NA
ACR0PX_RS16720,"dnaX","DNA polymerase III is a complex, multichain enzyme responsible for most of the replicative synthesis in bacteria. This DNA polymerase also exhibits 3' to 5' exonuclease activity",0.622303292837348,3,NA,360,322.5,NA,NA
ACR0PX_RS16760,NA,NA,-0.546800093990817,3,NA,642,322.5,NA,NA
ACR0PX_RS16765,NA,NA,-0.49483776152839,2,NA,841,793,NA,NA
ACR0PX_RS16845,NA,NA,-0.58722631201928,4,NA,481,97.5,NA,NA
ACR0PX_RS16850,NA,NA,-0.540695159330221,3,NA,666,322.5,NA,NA
ACR0PX_RS16860,NA,NA,0.480376463180231,1,NA,879,1558,NA,NA
ACR0PX_RS16865,NA,NA,0.535667660875794,2,NA,683,793,NA,NA
ACR0PX_RS16895,NA,NA,0.128319851264347,2,NA,1766,793,NA,NA
ACR0PX_RS16935,NA,NA,-0.233158675430213,2,NA,1572,793,NA,NA
ACR0PX_RS16940,NA,NA,-0.468525019785016,3,NA,932,322.5,NA,NA
ACR0PX_RS16945,NA,NA,0.376645531851846,2,NA,1196,793,NA,NA
ACR0PX_RS16950,NA,NA,0.691169139056612,2,NA,131,793,NA,NA
ACR0PX_RS16955,"rnt","DNA polymerase III is a complex, multichain enzyme responsible for most of the replicative synthesis in bacteria. The epsilon subunit contain the editing function and is a proofreading 3'-5' exonuclease",-0.506921300604756,3,NA,800,322.5,NA,NA
ACR0PX_RS16965,NA,NA,-0.609627852306345,3,NA,394,322.5,NA,NA
ACR0PX_RS16970,NA,NA,-0.368607606866131,3,NA,1220,322.5,NA,NA
ACR0PX_RS16980,NA,NA,0.18339000151266,1,NA,1662,1558,NA,NA
ACR0PX_RS17010,NA,NA,0.0289426625358322,1,NA,1953,1558,NA,NA
ACR0PX_RS17015,NA,NA,0.00757526005888596,1,NA,1996,1558,NA,NA
ACR0PX_RS17035,NA,NA,-0.308147948224113,1,NA,1377,1558,NA,NA
ACR0PX_RS17040,NA,NA,-0.296060343493648,1,NA,1409,1558,NA,NA
ACR0PX_RS17050,NA,NA,0.534164519506863,1,NA,691,1558,NA,NA
ACR0PX_RS17070,NA,NA,-0.406804159481106,3,NA,1111,322.5,NA,NA
ACR0PX_RS17095,NA,NA,-0.690794413442648,4,NA,133,97.5,NA,NA
ACR0PX_RS17105,NA,NA,-0.690529444918881,3,NA,135,322.5,NA,NA
ACR0PX_RS17110,NA,NA,-0.649575305765612,4,NA,264,97.5,NA,NA
ACR0PX_RS17115,NA,NA,-0.330864734246088,2,NA,1324,793,NA,NA
ACR0PX_RS17150,NA,NA,0.483448406219978,2,NA,871,793,NA,NA
ACR0PX_RS17170,NA,NA,0.622743928243952,1,NA,358,1558,NA,NA
ACR0PX_RS17175,NA,NA,0.212273161848982,1,NA,1619,1558,NA,NA
ACR0PX_RS00045,"ompW","Outer membrane protein W",0.254324125774597,4,NA,1524,97.5,NA,NA
ACR0PX_RS00090,NA,NA,0.506815612001891,1,NA,801,1558,NA,NA
ACR0PX_RS00110,NA,NA,0.647770882542007,1,NA,274,1558,NA,NA
ACR0PX_RS00220,NA,NA,0.685893071338741,1,NA,154,1558,NA,NA
ACR0PX_RS00285,NA,NA,-0.665806459899942,2,NA,211,793,NA,NA
ACR0PX_RS00290,NA,NA,-0.565820325205018,2,NA,579,793,NA,NA
ACR0PX_RS00410,NA,NA,-0.22868947253088,1,NA,1579,1558,NA,NA
ACR0PX_RS00475,NA,NA,0.376013165473907,2,NA,1198,793,NA,NA
ACR0PX_RS00610,NA,NA,0.516547454018566,1,NA,764,1558,NA,NA
ACR0PX_RS00760,NA,NA,0.32333601052228,2,NA,1344,793,NA,NA
ACR0PX_RS00800,NA,NA,-0.503173345407829,2,NA,810,793,NA,NA
ACR0PX_RS00880,NA,NA,0.379521934658482,1,NA,1186,1558,NA,NA
ACR0PX_RS00920,NA,NA,0.71109591142927,1,NA,71,1558,NA,NA
ACR0PX_RS01115,NA,NA,-0.569821678661804,2,NA,560,793,NA,NA
ACR0PX_RS01195,NA,NA,0.0308251966899973,3,NA,1946,322.5,NA,NA
ACR0PX_RS01530,NA,NA,-0.216388823881195,2,NA,1606,793,NA,NA
ACR0PX_RS01535,NA,NA,0.0917229615858109,1,NA,1851,1558,NA,NA
ACR0PX_RS01540,NA,NA,0.709984733005524,2,NA,74,793,NA,NA
ACR0PX_RS01555,NA,NA,0.52910154457198,1,NA,716,1558,NA,NA
ACR0PX_RS01625,"ggt","gamma-glutamyltransferase",-0.721748408250279,1,NA,49,1558,NA,NA
ACR0PX_RS01665,NA,NA,0.460638847867485,2,NA,952,793,NA,NA
ACR0PX_RS01700,NA,NA,-0.368240321155402,2,NA,1221,793,NA,NA
ACR0PX_RS01830,NA,NA,-0.748769458092357,2,NA,22,793,NA,NA
ACR0PX_RS01850,NA,NA,-0.738141159061528,3,NA,31,322.5,NA,NA
ACR0PX_RS01860,NA,NA,-0.399066388670483,2,NA,1134,793,NA,NA
ACR0PX_RS01865,NA,NA,-0.10050113261227,2,NA,1830,793,NA,NA
ACR0PX_RS01870,NA,NA,-0.0227746761829988,3,NA,1966,322.5,NA,NA
ACR0PX_RS01875,NA,NA,-0.18456188615421,1,NA,1658,1558,NA,NA
ACR0PX_RS01915,NA,NA,0.670121485100093,2,NA,196,793,NA,NA
ACR0PX_RS01945,NA,NA,0.590192836643176,1,NA,468,1558,NA,NA
ACR0PX_RS02060,NA,NA,0.552251727689118,1,NA,616,1558,NA,NA
ACR0PX_RS02065,NA,NA,0.348740228364833,2,NA,1276,793,NA,NA
ACR0PX_RS02140,NA,NA,-0.00974995509516841,2,NA,1990,793,NA,NA
ACR0PX_RS02145,NA,NA,0.483430970056677,2,NA,872,793,NA,NA
ACR0PX_RS02400,NA,NA,0.605285473033975,1,NA,404,1558,NA,NA
ACR0PX_RS02450,NA,NA,0.530993216440969,3,NA,704,322.5,NA,NA
ACR0PX_RS02560,NA,NA,0.45366891905291,2,NA,973,793,NA,NA
ACR0PX_RS02570,NA,NA,-0.707312870810377,3,NA,87,322.5,NA,NA
ACR0PX_RS02630,NA,NA,0.601937780730673,2,NA,424,793,NA,NA
ACR0PX_RS02725,NA,NA,-0.255233189210699,1,NA,1521,1558,NA,NA
ACR0PX_RS02815,NA,NA,0.595140402232665,1,NA,446,1558,NA,NA
ACR0PX_RS03015,NA,NA,0.280172778087428,2,NA,1442,793,NA,NA
ACR0PX_RS03085,NA,NA,-0.606386787254711,2,NA,402,793,NA,NA
ACR0PX_RS03235,NA,NA,0.615718165530674,3,NA,375,322.5,NA,NA
ACR0PX_RS03300,NA,NA,0.055845588729471,3,NA,1911,322.5,NA,NA
ACR0PX_RS03330,NA,NA,0.705765141668769,1,NA,91,1558,NA,NA
ACR0PX_RS03495,NA,NA,-0.33802164959688,2,NA,1307,793,NA,NA
ACR0PX_RS03500,NA,NA,-0.366269709001,4,NA,1225,97.5,NA,NA
ACR0PX_RS03750,NA,NA,-0.482816222395592,1,NA,873,1558,NA,NA
ACR0PX_RS03760,NA,NA,0.703776769763953,3,NA,93,322.5,NA,NA
ACR0PX_RS03785,NA,NA,0.442591365152452,2,NA,1007,793,NA,NA
ACR0PX_RS03805,NA,NA,0.458662936572153,2,NA,960,793,NA,NA
ACR0PX_RS03840,NA,NA,0.338866125496854,1,NA,1306,1558,NA,NA
ACR0PX_RS03845,NA,NA,0.467524816428426,2,NA,935,793,NA,NA
ACR0PX_RS03950,NA,NA,0.108711212612045,2,NA,1816,793,NA,NA
ACR0PX_RS04150,NA,NA,0.492103903783852,1,NA,847,1558,NA,NA
ACR0PX_RS04160,NA,NA,0.545256417559493,1,NA,648,1558,NA,NA
ACR0PX_RS04265,NA,NA,0.602112314104574,2,NA,422,793,NA,NA
ACR0PX_RS04270,NA,NA,0.708362100273523,3,NA,80,322.5,NA,NA
ACR0PX_RS04345,NA,NA,0.346838459910803,1,NA,1287,1558,NA,NA
ACR0PX_RS04415,NA,NA,0.403811469065245,1,NA,1119,1558,NA,NA
ACR0PX_RS04430,NA,NA,0.713000913220906,1,NA,66,1558,NA,NA
ACR0PX_RS04540,NA,NA,-0.0576559600163909,2,NA,1909,793,NA,NA
ACR0PX_RS04545,NA,NA,0.378679435502496,2,NA,1189,793,NA,NA
ACR0PX_RS04555,NA,NA,0.3233729554381,1,NA,1343,1558,NA,NA
ACR0PX_RS04710,NA,NA,0.461884170312561,1,NA,945,1558,NA,NA
ACR0PX_RS04890,NA,NA,-0.702591417011276,1,NA,97,1558,NA,NA
ACR0PX_RS05025,NA,NA,0.752632827145327,1,NA,19,1558,NA,NA
ACR0PX_RS05185,NA,NA,0.71251134727875,3,NA,68,322.5,NA,NA
ACR0PX_RS05260,NA,NA,-0.559379602036644,3,NA,601,322.5,NA,NA
ACR0PX_RS05270,NA,NA,0.275994922256479,1,NA,1461,1558,NA,NA
ACR0PX_RS05275,NA,NA,0.414974628117615,1,NA,1090,1558,NA,NA
ACR0PX_RS05320,NA,NA,0.111813983749403,1,NA,1807,1558,NA,NA
ACR0PX_RS05380,NA,NA,0.585450730077224,1,NA,490,1558,NA,NA
ACR0PX_RS05550,NA,NA,0.57619185562762,1,NA,534,1558,NA,NA
ACR0PX_RS05700,NA,NA,0.528756568674815,1,NA,717,1558,NA,NA
ACR0PX_RS05825,NA,NA,-0.210791278050957,2,NA,1622,793,NA,NA
ACR0PX_RS05860,NA,NA,-0.714933077722587,4,NA,61,97.5,NA,NA
ACR0PX_RS05870,NA,NA,0.389843967702342,1,NA,1158,1558,NA,NA
ACR0PX_RS05980,NA,NA,-0.602772762168169,2,NA,417,793,NA,NA
ACR0PX_RS06005,NA,NA,0.0781114473264834,2,NA,1876,793,NA,NA
ACR0PX_RS06025,NA,NA,-0.547604209146211,1,NA,639,1558,NA,NA
ACR0PX_RS06075,NA,NA,-0.486794665305192,2,NA,861,793,NA,NA
ACR0PX_RS06080,NA,NA,-0.251486910085397,2,NA,1533,793,NA,NA
ACR0PX_RS06130,NA,NA,-0.722052877792288,1,NA,48,1558,NA,NA
ACR0PX_RS06215,NA,NA,-0.373109962869365,2,NA,1201,793,NA,NA
ACR0PX_RS06280,NA,NA,0.420113121322182,2,NA,1071,793,NA,NA
ACR0PX_RS06385,NA,NA,-0.472188240741388,2,NA,921,793,NA,NA
ACR0PX_RS06440,NA,NA,0.523916199534607,2,NA,738,793,NA,NA
ACR0PX_RS06450,NA,NA,0.152754427955925,1,NA,1724,1558,NA,NA
ACR0PX_RS06530,NA,NA,0.562552247596365,3,NA,586,322.5,NA,NA
ACR0PX_RS06660,"dnaG","RNA polymerase that catalyzes the synthesis of short RNA molecules used as primers for DNA polymerase during DNA replication",-0.59846134153571,1,NA,434,1558,NA,NA
ACR0PX_RS06910,NA,NA,0.558557081837594,1,NA,604,1558,NA,NA
ACR0PX_RS07165,NA,NA,-0.652918608292374,2,NA,248,793,NA,NA
ACR0PX_RS07200,NA,NA,-0.0838237471438164,1,NA,1863,1558,NA,NA
ACR0PX_RS07240,NA,NA,-0.612385866249644,1,NA,384,1558,NA,NA
ACR0PX_RS07255,NA,NA,-0.566142176176854,1,NA,573,1558,NA,NA
ACR0PX_RS07260,NA,NA,-0.705014669156665,4,NA,92,97.5,NA,NA
ACR0PX_RS07445,NA,NA,0.675078034878544,1,NA,180,1558,NA,NA
ACR0PX_RS07450,NA,NA,0.676522632943003,1,NA,175,1558,NA,NA
ACR0PX_RS07470,NA,NA,0.550528035023506,2,NA,624,793,NA,NA
ACR0PX_RS07485,NA,NA,-0.523780235023047,2,NA,739,793,NA,NA
ACR0PX_RS07525,"plpD","SmpA / OmlA family",-0.556890227712383,3,NA,607,322.5,NA,NA
ACR0PX_RS07555,NA,NA,0.542839282645638,1,NA,658,1558,NA,NA
ACR0PX_RS07715,NA,NA,0.526352117323685,1,NA,728,1558,NA,NA
ACR0PX_RS07735,NA,NA,-0.648792018428996,1,NA,267,1558,NA,NA
ACR0PX_RS07755,NA,NA,-0.372825760300486,3,NA,1203,322.5,NA,NA
ACR0PX_RS07760,NA,NA,-0.591078812180949,3,NA,464,322.5,NA,NA
ACR0PX_RS07910,NA,NA,-0.448751865391907,2,NA,982,793,NA,NA
ACR0PX_RS07920,NA,NA,-0.607309935422303,1,NA,400,1558,NA,NA
ACR0PX_RS08040,"-","Integrating conjugative element protein",-0.258237341802057,1,NA,1509,1558,NA,NA
ACR0PX_RS08140,NA,NA,-0.204068715363003,1,NA,1629,1558,NA,NA
ACR0PX_RS08170,NA,NA,-0.669175453778388,1,NA,202,1558,NA,NA
ACR0PX_RS08505,NA,NA,-0.372485073378752,1,NA,1206,1558,NA,NA
ACR0PX_RS08585,NA,NA,-0.741562307874045,3,NA,26,322.5,NA,NA
ACR0PX_RS08610,NA,NA,-0.720852219643562,3,NA,51,322.5,NA,NA
ACR0PX_RS08615,NA,NA,-0.70819682941362,4,NA,81,97.5,NA,NA
ACR0PX_RS08660,NA,NA,0.566016621474887,1,NA,575,1558,NA,NA
ACR0PX_RS08675,NA,NA,0.577494134983408,2,NA,527,793,NA,NA
ACR0PX_RS08890,NA,NA,0.479545734769537,2,NA,885,793,NA,NA
ACR0PX_RS08950,NA,NA,-0.160045065968947,3,NA,1711,322.5,NA,NA
ACR0PX_RS08955,NA,NA,-0.130063345532547,3,NA,1762,322.5,NA,NA
ACR0PX_RS08960,NA,NA,-0.392447847710807,2,NA,1154,793,NA,NA
ACR0PX_RS08965,NA,NA,-0.258760199572014,2,NA,1505,793,NA,NA
ACR0PX_RS09105,NA,NA,0.630080275033559,1,NA,332,1558,NA,NA
ACR0PX_RS09220,NA,NA,0.141240419990212,2,NA,1745,793,NA,NA
ACR0PX_RS09225,NA,NA,0.369366297710087,2,NA,1216,793,NA,NA
ACR0PX_RS09375,NA,NA,-0.16596229967774,3,NA,1693,322.5,NA,NA
ACR0PX_RS09520,NA,NA,-0.70368310989327,1,NA,94,1558,NA,NA
ACR0PX_RS09550,NA,NA,-0.686275115039963,3,NA,151,322.5,NA,NA
ACR0PX_RS09555,NA,NA,-0.653152457118404,2,NA,247,793,NA,NA
ACR0PX_RS09560,NA,NA,-0.690993579737367,4,NA,132,97.5,NA,NA
ACR0PX_RS09565,NA,NA,0.378086987894731,2,NA,1191,793,NA,NA
ACR0PX_RS09580,NA,NA,0.707389650979822,3,NA,86,322.5,NA,NA
ACR0PX_RS09590,NA,NA,0.605994658076937,3,NA,403,322.5,NA,NA
ACR0PX_RS09595,NA,NA,0.696393349068008,3,NA,116,322.5,NA,NA
ACR0PX_RS09600,NA,NA,0.615474849444919,3,NA,376,322.5,NA,NA
ACR0PX_RS09630,NA,NA,0.69815937963027,3,NA,109,322.5,NA,NA
ACR0PX_RS09635,NA,NA,0.672740502178037,3,NA,187,322.5,NA,NA
ACR0PX_RS09670,NA,NA,-0.536900533921,2,NA,678,793,NA,NA
ACR0PX_RS09680,NA,NA,-0.466309318263083,3,NA,936,322.5,NA,NA
ACR0PX_RS09790,NA,NA,-0.514947642770784,4,NA,770,97.5,NA,NA
ACR0PX_RS10005,"opuD","Belongs to the BCCT transporter (TC 2.A.15) family",-0.709435935015988,3,NA,76,322.5,NA,NA
ACR0PX_RS10010,NA,NA,-0.702557868662102,3,NA,98,322.5,NA,NA
ACR0PX_RS10055,NA,NA,0.586472297628071,2,NA,486,793,NA,NA
ACR0PX_RS10130,NA,NA,-0.312284617430072,1,NA,1368,1558,NA,NA
ACR0PX_RS10160,NA,NA,0.383650200252129,2,NA,1177,793,NA,NA
ACR0PX_RS10225,NA,NA,-0.714472631775146,2,NA,62,793,NA,NA
ACR0PX_RS10260,NA,NA,-0.572348374749706,2,NA,550,793,NA,NA
ACR0PX_RS10265,NA,NA,-0.638954210555265,3,NA,296,322.5,NA,NA
ACR0PX_RS10450,NA,NA,0.165079606252035,1,NA,1696,1558,NA,NA
ACR0PX_RS10525,NA,NA,-0.700736725938114,1,NA,104,1558,NA,NA
ACR0PX_RS10690,NA,NA,0.588803063131498,1,NA,471,1558,NA,NA
ACR0PX_RS10840,NA,NA,-0.591147020116345,1,NA,463,1558,NA,NA
ACR0PX_RS10915,NA,NA,0.139026723622668,1,NA,1753,1558,NA,NA
ACR0PX_RS10960,NA,NA,0.1203451003414,3,NA,1787,322.5,NA,NA
ACR0PX_RS11110,NA,NA,-0.256355601859803,1,NA,1517,1558,NA,NA
ACR0PX_RS11125,NA,NA,0.730805862176658,1,NA,38,1558,NA,NA
ACR0PX_RS11350,NA,NA,0.00426153146276136,1,NA,2003,1558,NA,NA
ACR0PX_RS11370,NA,NA,0.380393823316057,1,NA,1181,1558,NA,NA
ACR0PX_RS11545,NA,NA,-0.354892536723614,2,NA,1264,793,NA,NA
ACR0PX_RS11590,NA,NA,-0.727935527959955,3,NA,41,322.5,NA,NA
ACR0PX_RS11620,NA,NA,-0.574453992984356,1,NA,542,1558,NA,NA
ACR0PX_RS11695,NA,NA,0.604332245486383,2,NA,411,793,NA,NA
ACR0PX_RS11795,NA,NA,-0.147530024635252,3,NA,1731,322.5,NA,NA
ACR0PX_RS11800,NA,NA,0.337301101581263,2,NA,1310,793,NA,NA
ACR0PX_RS11825,NA,NA,0.700420827652178,2,NA,105,793,NA,NA
ACR0PX_RS11855,NA,NA,0.591424708971126,2,NA,462,793,NA,NA
ACR0PX_RS12100,NA,NA,-0.440218637569827,1,NA,1013,1558,NA,NA
ACR0PX_RS12110,NA,NA,0.0468664719397296,2,NA,1920,793,NA,NA
ACR0PX_RS12130,NA,NA,-0.293033946360831,2,NA,1414,793,NA,NA
ACR0PX_RS12135,NA,NA,-0.537829506955939,3,NA,676,322.5,NA,NA
ACR0PX_RS12140,NA,NA,-0.458737753761483,4,NA,959,97.5,NA,NA
ACR0PX_RS12145,NA,NA,-0.672291421242807,3,NA,189,322.5,NA,NA
ACR0PX_RS12325,NA,NA,-0.57423513718193,1,NA,543,1558,NA,NA
ACR0PX_RS12375,"yafL","NlpC/P60 family",-0.567434670298257,1,NA,566,1558,NA,NA
ACR0PX_RS12425,NA,NA,-0.263312588351507,2,NA,1493,793,NA,NA
ACR0PX_RS12490,NA,NA,0.593715075864994,1,NA,450,1558,NA,NA
ACR0PX_RS12495,NA,NA,0.543118407178664,1,NA,654,1558,NA,NA
ACR0PX_RS12615,NA,NA,-0.632395565552699,2,NA,321,793,NA,NA
ACR0PX_RS12625,NA,NA,0.474883096622755,1,NA,908,1558,NA,NA
ACR0PX_RS12630,NA,NA,0.634124082228765,2,NA,316,793,NA,NA
ACR0PX_RS12700,NA,NA,0.47439614660665,1,NA,913,1558,NA,NA
ACR0PX_RS12705,NA,NA,0.357748714758012,1,NA,1251,1558,NA,NA
ACR0PX_RS12755,NA,NA,0.366565525327733,2,NA,1224,793,NA,NA
ACR0PX_RS12805,NA,NA,-0.662873614312231,3,NA,218,322.5,NA,NA
ACR0PX_RS12860,NA,NA,-0.624681971506218,1,NA,351,1558,NA,NA
ACR0PX_RS12910,NA,NA,-0.470584955413446,1,NA,925,1558,NA,NA
ACR0PX_RS12990,NA,NA,-0.480198410050456,3,NA,882,322.5,NA,NA
ACR0PX_RS13045,NA,NA,-0.214193027041009,3,NA,1616,322.5,NA,NA
ACR0PX_RS13160,NA,NA,0.64112320951939,2,NA,291,793,NA,NA
ACR0PX_RS13245,NA,NA,-0.717218374688197,2,NA,56,793,NA,NA
ACR0PX_RS13280,NA,NA,-0.157715223042119,1,NA,1715,1558,NA,NA
ACR0PX_RS13305,NA,NA,0.604368775775062,1,NA,410,1558,NA,NA
ACR0PX_RS13310,NA,NA,0.605166882861803,2,NA,405,793,NA,NA
ACR0PX_RS13340,NA,NA,0.639585668139414,2,NA,295,793,NA,NA
ACR0PX_RS13450,NA,NA,0.65002921488716,1,NA,263,1558,NA,NA
ACR0PX_RS13455,NA,NA,0.665070353535232,1,NA,213,1558,NA,NA
ACR0PX_RS13505,NA,NA,-0.567344165162983,2,NA,568,793,NA,NA
ACR0PX_RS13660,NA,NA,-0.573172120263897,1,NA,548,1558,NA,NA
ACR0PX_RS13665,NA,NA,-0.637707343619454,1,NA,302,1558,NA,NA
ACR0PX_RS13670,NA,NA,-0.655907303927286,1,NA,240,1558,NA,NA
ACR0PX_RS13675,"-","Glycosyl transferase family 2",-0.732834754423133,2,NA,36,793,NA,NA
ACR0PX_RS13760,"holC","DNA polymerase III chi subunit",0.643177222116648,2,NA,284,793,NA,NA
ACR0PX_RS13785,NA,NA,0.5305642113263,1,NA,708,1558,NA,NA
ACR0PX_RS13800,NA,NA,-0.580983733712117,2,NA,509,793,NA,NA
ACR0PX_RS13840,NA,NA,-0.403905177716109,3,NA,1118,322.5,NA,NA
ACR0PX_RS13845,NA,NA,-0.393377431518269,4,NA,1151,97.5,NA,NA
ACR0PX_RS13850,NA,NA,-0.369246430120753,3,NA,1217,322.5,NA,NA
ACR0PX_RS14050,NA,NA,-0.0968459902452799,2,NA,1837,793,NA,NA
ACR0PX_RS14360,NA,NA,0.670844877564648,1,NA,193,1558,NA,NA
ACR0PX_RS14365,NA,NA,0.696625882427092,1,NA,114,1558,NA,NA
ACR0PX_RS14390,NA,NA,-0.402530352553729,2,NA,1124,793,NA,NA
ACR0PX_RS14535,NA,NA,-0.688840872650441,3,NA,141,322.5,NA,NA
ACR0PX_RS14550,NA,NA,-0.518597099416259,2,NA,755,793,NA,NA
ACR0PX_RS14605,NA,NA,-0.163377643638243,2,NA,1702,793,NA,NA
ACR0PX_RS14625,NA,NA,-0.260615733755191,1,NA,1501,1558,NA,NA
ACR0PX_RS14670,NA,NA,-0.740040286144782,2,NA,28,793,NA,NA
ACR0PX_RS14700,NA,NA,-0.176594330285293,1,NA,1673,1558,NA,NA
ACR0PX_RS14720,NA,NA,0.446408207654436,1,NA,994,1558,NA,NA
ACR0PX_RS14815,NA,NA,-0.402784800908803,1,NA,1123,1558,NA,NA
ACR0PX_RS14820,NA,NA,-0.514034241479744,1,NA,778,1558,NA,NA
ACR0PX_RS14895,NA,NA,-0.429576744348784,2,NA,1045,793,NA,NA
ACR0PX_RS14900,"opuD","Belongs to the BCCT transporter (TC 2.A.15) family",-0.44986335970716,1,NA,980,1558,NA,NA
ACR0PX_RS14945,NA,NA,-0.359623370869953,1,NA,1247,1558,NA,NA
ACR0PX_RS14970,NA,NA,-0.577537763530204,1,NA,526,1558,NA,NA
ACR0PX_RS14980,NA,NA,0.222757259000311,2,NA,1592,793,NA,NA
ACR0PX_RS14985,NA,NA,0.0824183350477682,2,NA,1870,793,NA,NA
ACR0PX_RS14990,NA,NA,0.752510408940279,1,NA,20,1558,NA,NA
ACR0PX_RS14995,NA,NA,0.613718368481008,1,NA,380,1558,NA,NA
ACR0PX_RS15150,NA,NA,-0.274872065739643,1,NA,1467,1558,NA,NA
ACR0PX_RS15190,NA,NA,-0.728108698398139,4,NA,40,97.5,NA,NA
ACR0PX_RS15250,NA,NA,-0.263543085271894,2,NA,1492,793,NA,NA
ACR0PX_RS15260,NA,NA,-0.367483619634406,3,NA,1222,322.5,NA,NA
ACR0PX_RS15265,NA,NA,-0.258514663825937,2,NA,1507,793,NA,NA
ACR0PX_RS15300,NA,NA,0.2032828676142,3,NA,1631,322.5,NA,NA
ACR0PX_RS15365,NA,NA,-0.216486771348351,2,NA,1605,793,NA,NA
ACR0PX_RS15370,NA,NA,-0.477414428853622,1,NA,896,1558,NA,NA
ACR0PX_RS15485,NA,NA,-0.428763036412537,1,NA,1048,1558,NA,NA
ACR0PX_RS15515,"-","membrane",0.292821564103949,1,NA,1415,1558,NA,NA
ACR0PX_RS15555,NA,NA,-0.525854394257666,3,NA,731,322.5,NA,NA
ACR0PX_RS15565,NA,NA,0.50266341910843,1,NA,813,1558,NA,NA
ACR0PX_RS15610,NA,NA,-0.73474810947445,3,NA,35,322.5,NA,NA
ACR0PX_RS15615,NA,NA,-0.548960878016853,2,NA,629,793,NA,NA
ACR0PX_RS15665,NA,NA,0.545885512435899,1,NA,645,1558,NA,NA
ACR0PX_RS15670,NA,NA,0.538201176073723,1,NA,675,1558,NA,NA
ACR0PX_RS15715,NA,NA,-0.678030612883736,3,NA,171,322.5,NA,NA
ACR0PX_RS15730,NA,NA,-0.474184102014611,1,NA,915,1558,NA,NA
ACR0PX_RS15795,NA,NA,0.661986614734042,1,NA,222,1558,NA,NA
ACR0PX_RS15805,NA,NA,0.722175615321481,2,NA,47,793,NA,NA
ACR0PX_RS15835,"glmS1","Iron dicitrate transport regulator FecR",-0.70154778801018,3,NA,102,322.5,NA,NA
ACR0PX_RS15840,NA,NA,-0.673540374463862,3,NA,185,322.5,NA,NA
ACR0PX_RS15945,NA,NA,-0.064256651773949,1,NA,1899,1558,NA,NA
ACR0PX_RS16200,NA,NA,0.681368774063726,3,NA,162,322.5,NA,NA
ACR0PX_RS16255,NA,NA,-0.795717831741448,1,NA,5,1558,NA,NA
ACR0PX_RS16265,"lnt","Transfers the fatty acyl group on membrane lipoproteins",0.494789377557003,1,NA,842,1558,NA,NA
ACR0PX_RS16390,NA,NA,0.450443609777663,1,NA,979,1558,NA,NA
ACR0PX_RS16400,NA,NA,0.595630831945767,1,NA,443,1558,NA,NA
ACR0PX_RS16555,NA,NA,0.521877456423533,1,NA,742,1558,NA,NA
ACR0PX_RS16605,NA,NA,-0.507111314441363,2,NA,799,793,NA,NA
ACR0PX_RS16740,NA,NA,0.576271410786757,3,NA,532,322.5,NA,NA
ACR0PX_RS16805,NA,NA,0.676045645509133,1,NA,176,1558,NA,NA
ACR0PX_RS16840,NA,NA,-0.526900060428981,2,NA,725,793,NA,NA
ACR0PX_RS17100,NA,NA,-0.530829933573346,2,NA,706,793,NA,NA
ACR0PX_RS00135,NA,NA,0.407376976684343,2,NA,1109,793,NA,NA
ACR0PX_RS00190,NA,NA,-0.37971728967294,2,NA,1185,793,NA,NA
ACR0PX_RS00230,"tsx","Nucleoside-binding outer membrane protein",-0.242417437965713,2,NA,1549,793,NA,NA
ACR0PX_RS00315,NA,NA,-0.593671795508832,2,NA,451,793,NA,NA
ACR0PX_RS00395,NA,NA,-0.650734284662807,2,NA,262,793,NA,NA
ACR0PX_RS00455,NA,NA,0.324931617009766,1,NA,1337,1558,NA,NA
ACR0PX_RS00495,NA,NA,-0.478555543786234,1,NA,891,1558,NA,NA
ACR0PX_RS00585,NA,NA,0.743877365202862,1,NA,23,1558,NA,NA
ACR0PX_RS00660,NA,NA,-0.501617923731412,1,NA,820,1558,NA,NA
ACR0PX_RS00730,NA,NA,-0.309077074211215,2,NA,1373,793,NA,NA
ACR0PX_RS00805,NA,NA,-0.652183366471306,2,NA,255,793,NA,NA
ACR0PX_RS00815,NA,NA,-0.694911788018285,2,NA,120,793,NA,NA
ACR0PX_RS00835,NA,NA,0.0697870402702349,2,NA,1889,793,NA,NA
ACR0PX_RS00925,NA,NA,-0.578595666532293,2,NA,521,793,NA,NA
ACR0PX_RS00975,NA,NA,0.286338413614278,1,NA,1429,1558,NA,NA
ACR0PX_RS01340,NA,NA,-0.708620319929154,2,NA,78,793,NA,NA
ACR0PX_RS01345,NA,NA,-0.559454147538817,2,NA,600,793,NA,NA
ACR0PX_RS01440,NA,NA,0.475964212015939,1,NA,904,1558,NA,NA
ACR0PX_RS01645,NA,NA,-0.629439308872826,1,NA,335,1558,NA,NA
ACR0PX_RS01705,NA,NA,-0.587206128468303,2,NA,482,793,NA,NA
ACR0PX_RS01930,NA,NA,0.447128178792546,2,NA,988,793,NA,NA
ACR0PX_RS01995,"yehZ","COG1732 Periplasmic glycine betaine choline-binding (lipo)protein of an ABC-type transport system (osmoprotectant binding protein)",-0.536327140465596,2,NA,679,793,NA,NA
ACR0PX_RS02000,NA,NA,-0.596740447673253,2,NA,438,793,NA,NA
ACR0PX_RS02015,NA,NA,-0.463132480018415,2,NA,943,793,NA,NA
ACR0PX_RS02235,NA,NA,-0.520695441045948,1,NA,750,1558,NA,NA
ACR0PX_RS02245,NA,NA,-0.591640326420082,2,NA,459,793,NA,NA
ACR0PX_RS02345,NA,NA,0.660662278992843,2,NA,225,793,NA,NA
ACR0PX_RS02380,NA,NA,-0.391164982466157,2,NA,1157,793,NA,NA
ACR0PX_RS02795,NA,NA,-0.515049389944431,2,NA,769,793,NA,NA
ACR0PX_RS02855,NA,NA,-0.258287011280407,1,NA,1508,1558,NA,NA
ACR0PX_RS02915,NA,NA,-0.532574677651875,2,NA,699,793,NA,NA
ACR0PX_RS02920,"polC","DNA polymerase III",-0.532860442063808,1,NA,697,1558,NA,NA
ACR0PX_RS02925,NA,NA,-0.328220315775211,2,NA,1330,793,NA,NA
ACR0PX_RS03020,NA,NA,0.57139773262787,2,NA,554,793,NA,NA
ACR0PX_RS03140,NA,NA,-0.665708697333394,2,NA,212,793,NA,NA
ACR0PX_RS03165,NA,NA,0.307797728367803,1,NA,1379,1558,NA,NA
ACR0PX_RS03170,NA,NA,-0.611307369938076,2,NA,392,793,NA,NA
ACR0PX_RS03220,NA,NA,0.336468795885234,2,NA,1312,793,NA,NA
ACR0PX_RS03320,NA,NA,-0.4675821687472,2,NA,934,793,NA,NA
ACR0PX_RS03445,NA,NA,0.580614490853033,2,NA,511,793,NA,NA
ACR0PX_RS03460,NA,NA,-0.528702842951952,2,NA,718,793,NA,NA
ACR0PX_RS03465,NA,NA,-0.63166262674643,2,NA,324,793,NA,NA
ACR0PX_RS03680,NA,NA,0.66939829249009,2,NA,200,793,NA,NA
ACR0PX_RS03825,NA,NA,-0.397336023665204,2,NA,1137,793,NA,NA
ACR0PX_RS04050,NA,NA,0.496544356553555,2,NA,833,793,NA,NA
ACR0PX_RS04250,"mreC","Involved in formation and maintenance of cell shape",-0.151479369280329,3,NA,1727,322.5,NA,NA
ACR0PX_RS04275,NA,NA,0.306069662329694,1,NA,1385,1558,NA,NA
ACR0PX_RS04330,NA,NA,0.593078229424119,1,NA,454,1558,NA,NA
ACR0PX_RS04500,NA,NA,0.244229156546507,1,NA,1547,1558,NA,NA
ACR0PX_RS04515,NA,NA,-0.216238531569517,2,NA,1608,793,NA,NA
ACR0PX_RS04520,NA,NA,-0.527763704940231,2,NA,720,793,NA,NA
ACR0PX_RS04615,NA,NA,0.613961006035575,1,NA,379,1558,NA,NA
ACR0PX_RS04620,NA,NA,-0.347586668007276,3,NA,1280,322.5,NA,NA
ACR0PX_RS04635,NA,NA,-0.605124020101039,3,NA,407,322.5,NA,NA
ACR0PX_RS04640,NA,NA,-0.570709228425462,3,NA,556,322.5,NA,NA
ACR0PX_RS05020,"-","Forms passive diffusion pores that allow small molecular weight hydrophilic materials across the outer membrane",0.65440436309466,2,NA,245,793,NA,NA
ACR0PX_RS05105,NA,NA,-0.707891413204648,1,NA,85,1558,NA,NA
ACR0PX_RS05145,NA,NA,0.500948786577139,1,NA,822,1558,NA,NA
ACR0PX_RS05245,NA,NA,-0.751854870450606,3,NA,21,322.5,NA,NA
ACR0PX_RS05250,NA,NA,-0.707981337905021,2,NA,82,793,NA,NA
ACR0PX_RS05255,"gpgS","Glycosyl transferase",-0.524932704115887,2,NA,733,793,NA,NA
ACR0PX_RS05330,"cpsB","Belongs to the mannose-6-phosphate isomerase type 2 family",0.694668103260105,1,NA,121,1558,NA,NA
ACR0PX_RS05430,"aggA","type I secretion outer membrane protein, TolC",0.715941678745143,1,NA,60,1558,NA,NA
ACR0PX_RS06055,NA,NA,-0.652278303185873,2,NA,253,793,NA,NA
ACR0PX_RS06070,NA,NA,-0.439263760020827,2,NA,1017,793,NA,NA
ACR0PX_RS06195,NA,NA,0.125737507055569,1,NA,1769,1558,NA,NA
ACR0PX_RS06260,NA,NA,-0.479430660830932,2,NA,886,793,NA,NA
ACR0PX_RS06330,NA,NA,-0.648577820740403,2,NA,268,793,NA,NA
ACR0PX_RS06600,"polC1","DNA polymerase III",0.615420422260459,1,NA,377,1558,NA,NA
ACR0PX_RS06630,NA,NA,-0.546513921888842,1,NA,643,1558,NA,NA
ACR0PX_RS06640,NA,NA,-0.585589182067656,2,NA,489,793,NA,NA
ACR0PX_RS06655,"rpoD","Sigma factors are initiation factors that promote the attachment of RNA polymerase to specific initiation sites and are then released. This sigma factor is the primary sigma factor during exponential growth",-0.667492393694989,2,NA,206,793,NA,NA
ACR0PX_RS06690,NA,NA,-0.595641074418874,2,NA,442,793,NA,NA
ACR0PX_RS06840,NA,NA,0.377527303135366,1,NA,1193,1558,NA,NA
ACR0PX_RS06870,NA,NA,-0.627604908825842,2,NA,340,793,NA,NA
ACR0PX_RS06905,NA,NA,-0.525253749403088,3,NA,732,322.5,NA,NA
ACR0PX_RS07170,NA,NA,0.535917561193925,1,NA,681,1558,NA,NA
ACR0PX_RS07235,NA,NA,-0.53069520270602,2,NA,707,793,NA,NA
ACR0PX_RS07370,NA,NA,-0.706901094165602,1,NA,88,1558,NA,NA
ACR0PX_RS07410,NA,NA,-0.170186254513483,1,NA,1685,1558,NA,NA
ACR0PX_RS07460,NA,NA,-0.420292600303714,1,NA,1068,1558,NA,NA
ACR0PX_RS07495,NA,NA,-0.375144019706685,2,NA,1200,793,NA,NA
ACR0PX_RS07705,NA,NA,-0.392477714218627,2,NA,1153,793,NA,NA
ACR0PX_RS07745,NA,NA,-0.634629468742605,2,NA,313,793,NA,NA
ACR0PX_RS07820,NA,NA,-0.256650633087676,2,NA,1515,793,NA,NA
ACR0PX_RS07850,NA,NA,-0.564902261283933,1,NA,583,1558,NA,NA
ACR0PX_RS08070,NA,NA,-0.674930996931624,2,NA,182,793,NA,NA
ACR0PX_RS08415,NA,NA,0.687133870488386,2,NA,150,793,NA,NA
ACR0PX_RS08425,NA,NA,0.317355497034909,2,NA,1357,793,NA,NA
ACR0PX_RS08430,NA,NA,0.133773543791767,2,NA,1757,793,NA,NA
ACR0PX_RS08620,NA,NA,-0.560021859504981,3,NA,595,322.5,NA,NA
ACR0PX_RS08625,NA,NA,-0.59043794377765,2,NA,466,793,NA,NA
ACR0PX_RS08850,NA,NA,0.685318338219308,1,NA,155,1558,NA,NA
ACR0PX_RS09015,NA,NA,0.1687880628785,1,NA,1686,1558,NA,NA
ACR0PX_RS09060,NA,NA,-0.545547092858981,2,NA,646,793,NA,NA
ACR0PX_RS09145,NA,NA,0.743860359257247,2,NA,24,793,NA,NA
ACR0PX_RS09165,NA,NA,-0.424362721581764,2,NA,1062,793,NA,NA
ACR0PX_RS09235,NA,NA,-0.436139648944443,1,NA,1019,1558,NA,NA
ACR0PX_RS09335,NA,NA,-0.569140360135242,3,NA,563,322.5,NA,NA
ACR0PX_RS09380,NA,NA,-0.423964998319247,2,NA,1064,793,NA,NA
ACR0PX_RS09405,NA,NA,-0.552219902797719,2,NA,617,793,NA,NA
ACR0PX_RS09570,NA,NA,0.710711572990033,2,NA,73,793,NA,NA
ACR0PX_RS09575,NA,NA,0.691537666994704,2,NA,129,793,NA,NA
ACR0PX_RS09605,NA,NA,0.625956971095499,3,NA,344,322.5,NA,NA
ACR0PX_RS09610,NA,NA,0.596093271768068,2,NA,440,793,NA,NA
ACR0PX_RS09615,NA,NA,0.657333852759974,2,NA,237,793,NA,NA
ACR0PX_RS09620,NA,NA,0.62369071161927,2,NA,353,793,NA,NA
ACR0PX_RS09625,NA,NA,0.637138768976307,2,NA,304,793,NA,NA
ACR0PX_RS09640,NA,NA,0.57211204910137,2,NA,552,793,NA,NA
ACR0PX_RS09645,NA,NA,0.514759350197047,2,NA,771,793,NA,NA
ACR0PX_RS09685,NA,NA,-0.696862679924237,1,NA,113,1558,NA,NA
ACR0PX_RS09710,NA,NA,-0.318318178457022,3,NA,1355,322.5,NA,NA
ACR0PX_RS09795,NA,NA,-0.638776962842441,2,NA,297,793,NA,NA
ACR0PX_RS09810,NA,NA,-0.643323400957449,2,NA,282,793,NA,NA
ACR0PX_RS09985,NA,NA,-0.588627116765862,2,NA,472,793,NA,NA
ACR0PX_RS10125,NA,NA,-0.532344862461505,1,NA,700,1558,NA,NA
ACR0PX_RS10495,NA,NA,-0.62266695794968,2,NA,359,793,NA,NA
ACR0PX_RS10510,NA,NA,0.32814687442057,1,NA,1331,1558,NA,NA
ACR0PX_RS10545,"yeeZ","epimerase",0.701825311894598,1,NA,100,1558,NA,NA
ACR0PX_RS10565,NA,NA,0.49434898019975,1,NA,843,1558,NA,NA
ACR0PX_RS10580,NA,NA,-0.631225755439938,3,NA,326,322.5,NA,NA
ACR0PX_RS10620,NA,NA,-0.543873993838038,2,NA,651,793,NA,NA
ACR0PX_RS10805,"-","Bacterial capsule synthesis protein PGA_cap",-0.207184829156848,2,NA,1625,793,NA,NA
ACR0PX_RS10830,NA,NA,-0.66458649916564,2,NA,215,793,NA,NA
ACR0PX_RS10860,NA,NA,0.693925585961512,1,NA,123,1558,NA,NA
ACR0PX_RS10930,NA,NA,-0.662027454932039,2,NA,221,793,NA,NA
ACR0PX_RS10980,"dnaN","Confers DNA tethering and processivity to DNA polymerases and other proteins. Acts as a clamp, forming a ring around DNA (a reaction catalyzed by the clamp-loading complex) which diffuses in an ATP-independent manner freely and bidirectionally along dsDNA. Initially characterized for its ability to contact the catalytic subunit of DNA polymerase III (Pol III), a complex, mu…
ACR0PX_RS11030,"-","PFAM Glycosyl transferase, group 1",-0.125629087652524,1,NA,1770,1558,NA,NA
ACR0PX_RS11225,NA,NA,-0.0703031361540086,2,NA,1887,793,NA,NA
ACR0PX_RS11245,NA,NA,0.0552005931766125,2,NA,1912,793,NA,NA
ACR0PX_RS11325,NA,NA,0.23069227603655,1,NA,1577,1558,NA,NA
ACR0PX_RS11410,NA,NA,0.566468548185859,2,NA,570,793,NA,NA
ACR0PX_RS11565,NA,NA,-0.384618340395978,2,NA,1171,793,NA,NA
ACR0PX_RS11570,NA,NA,-0.472118524375743,2,NA,922,793,NA,NA
ACR0PX_RS11580,NA,NA,-0.669581879077722,2,NA,199,793,NA,NA
ACR0PX_RS11585,NA,NA,-0.531887048899868,2,NA,701,793,NA,NA
ACR0PX_RS11595,"rapA","Transcription regulator that activates transcription by stimulating RNA polymerase (RNAP) recycling in case of stress conditions such as supercoiled DNA or high salt concentrations. Probably acts by releasing the RNAP, when it is trapped or immobilized on tightly supercoiled DNA. Does not activate transcription on linear DNA. Probably not involved in DNA repair",-0.58538671…
ACR0PX_RS11645,NA,NA,-0.695037324313484,1,NA,119,1558,NA,NA
ACR0PX_RS11780,NA,NA,-0.139308114639243,2,NA,1752,793,NA,NA
ACR0PX_RS11790,NA,NA,-0.269172584167476,2,NA,1481,793,NA,NA
ACR0PX_RS11895,NA,NA,-0.617029357456314,2,NA,372,793,NA,NA
ACR0PX_RS11900,NA,NA,-0.52714093452344,2,NA,724,793,NA,NA
ACR0PX_RS11980,NA,NA,0.297326495292109,1,NA,1405,1558,NA,NA
ACR0PX_RS12080,NA,NA,0.164341579206555,1,NA,1698,1558,NA,NA
ACR0PX_RS12265,NA,NA,-0.321371346709136,1,NA,1349,1558,NA,NA
ACR0PX_RS12280,NA,NA,-0.492280604260683,1,NA,846,1558,NA,NA
ACR0PX_RS12405,NA,NA,-0.419851283626132,2,NA,1072,793,NA,NA
ACR0PX_RS12510,"greA","Necessary for efficient RNA polymerase transcription elongation past template-encoded arresting sites. The arresting sites in DNA have the property of trapping a certain fraction of elongating RNA polymerases that pass through, resulting in locked ternary complexes. Cleavage of the nascent transcript by cleavage factors such as GreA or GreB allows the resumption of elongati…
ACR0PX_RS12945,NA,NA,-0.38955274499887,1,NA,1161,1558,NA,NA
ACR0PX_RS12980,NA,NA,-0.26494387816233,2,NA,1489,793,NA,NA
ACR0PX_RS12985,NA,NA,-0.230018352113975,2,NA,1578,793,NA,NA
ACR0PX_RS13060,NA,NA,-0.683327602630154,2,NA,157,793,NA,NA
ACR0PX_RS13075,NA,NA,0.703189790894454,1,NA,96,1558,NA,NA
ACR0PX_RS13080,NA,NA,0.455227162573126,2,NA,968,793,NA,NA
ACR0PX_RS13175,NA,NA,0.657288944499553,1,NA,238,1558,NA,NA
ACR0PX_RS13300,NA,NA,0.268001307723521,1,NA,1483,1558,NA,NA
ACR0PX_RS13485,NA,NA,-0.604423043307107,1,NA,409,1558,NA,NA
ACR0PX_RS13555,NA,NA,0.578897053639604,1,NA,519,1558,NA,NA
ACR0PX_RS13635,NA,NA,-0.541831710632571,1,NA,665,1558,NA,NA
ACR0PX_RS13870,NA,NA,0.408433417750457,2,NA,1106,793,NA,NA
ACR0PX_RS14140,NA,NA,0.427831532196033,2,NA,1050,793,NA,NA
ACR0PX_RS14185,NA,NA,-0.305834857880191,2,NA,1386,793,NA,NA
ACR0PX_RS14245,NA,NA,-0.623097684705105,3,NA,357,322.5,NA,NA
ACR0PX_RS14250,NA,NA,-0.695875500361302,2,NA,117,793,NA,NA
ACR0PX_RS14400,NA,NA,0.523971341654838,1,NA,737,1558,NA,NA
ACR0PX_RS14430,NA,NA,-0.0602513366931015,2,NA,1904,793,NA,NA
ACR0PX_RS14450,NA,NA,-0.448263488864955,2,NA,984,793,NA,NA
ACR0PX_RS14570,NA,NA,0.712566901168389,1,NA,67,1558,NA,NA
ACR0PX_RS14575,NA,NA,0.654218890605105,2,NA,246,793,NA,NA
ACR0PX_RS14750,NA,NA,0.484395001473245,1,NA,868,1558,NA,NA
ACR0PX_RS14780,NA,NA,-0.219248413530372,1,NA,1598,1558,NA,NA
ACR0PX_RS14835,NA,NA,-0.666161230883946,2,NA,208,793,NA,NA
ACR0PX_RS14855,NA,NA,-0.461335801231587,2,NA,948,793,NA,NA
ACR0PX_RS14860,NA,NA,-0.412260687031154,1,NA,1098,1558,NA,NA
ACR0PX_RS15130,NA,NA,-0.131806751353094,2,NA,1760,793,NA,NA
ACR0PX_RS15140,NA,NA,-0.293578098695978,1,NA,1413,1558,NA,NA
ACR0PX_RS15445,NA,NA,-0.678983108167504,2,NA,170,793,NA,NA
ACR0PX_RS15450,NA,NA,-0.679151010606001,2,NA,168,793,NA,NA
ACR0PX_RS15455,NA,NA,-0.469846819217969,2,NA,927,793,NA,NA
ACR0PX_RS15460,NA,NA,-0.570431437846036,2,NA,557,793,NA,NA
ACR0PX_RS15550,NA,NA,-0.280119962716571,2,NA,1443,793,NA,NA
ACR0PX_RS15720,NA,NA,0.6810480812587,1,NA,163,1558,NA,NA
ACR0PX_RS15845,NA,NA,-0.652546994368845,3,NA,251,322.5,NA,NA
ACR0PX_RS15850,NA,NA,-0.534743715577051,2,NA,686,793,NA,NA
ACR0PX_RS15855,NA,NA,-0.5521448113159,2,NA,619,793,NA,NA
ACR0PX_RS15910,NA,NA,-0.492009225840091,2,NA,849,793,NA,NA
ACR0PX_RS15935,NA,NA,0.411655703569725,1,NA,1100,1558,NA,NA
ACR0PX_RS16815,NA,NA,-0.651538380849519,2,NA,257,793,NA,NA
ACR0PX_RS16975,NA,NA,-0.731624912800067,2,NA,37,793,NA,NA
ACR0PX_RS17025,NA,NA,-0.709848672288475,2,NA,75,793,NA,NA
ACR0PX_RS00010,NA,NA,0.021208926558882,1,NA,1969,1558,NA,NA
ACR0PX_RS00025,NA,NA,0.340774141684626,1,NA,1300,1558,NA,NA
ACR0PX_RS00065,NA,NA,-0.402088491282204,1,NA,1127,1558,NA,NA
ACR0PX_RS00080,NA,NA,-0.517262450357166,2,NA,760,793,NA,NA
ACR0PX_RS00105,NA,NA,0.406465574126278,1,NA,1112,1558,NA,NA
ACR0PX_RS00320,NA,NA,-0.444413855834149,1,NA,1002,1558,NA,NA
ACR0PX_RS00360,NA,NA,-0.508125803879149,1,NA,795,1558,NA,NA
ACR0PX_RS00595,NA,NA,-0.457680525520031,1,NA,961,1558,NA,NA
ACR0PX_RS00640,NA,NA,-0.431789362125461,1,NA,1037,1558,NA,NA
ACR0PX_RS00665,NA,NA,0.0660689541970894,1,NA,1895,1558,NA,NA
ACR0PX_RS00710,NA,NA,-0.238947764674902,1,NA,1558,1558,NA,NA
ACR0PX_RS00720,NA,NA,-0.015872630853214,1,NA,1978,1558,NA,NA
ACR0PX_RS00725,NA,NA,0.0825677348142857,1,NA,1866,1558,NA,NA
ACR0PX_RS00750,NA,NA,-0.138313322489368,1,NA,1754,1558,NA,NA
ACR0PX_RS00790,NA,NA,-0.238674287445253,1,NA,1559,1558,NA,NA
ACR0PX_RS00830,NA,NA,-0.0332896568114118,1,NA,1941,1558,NA,NA
ACR0PX_RS01035,NA,NA,0.0713118905205866,1,NA,1884,1558,NA,NA
ACR0PX_RS01040,NA,NA,-0.112344800027055,1,NA,1806,1558,NA,NA
ACR0PX_RS01130,"mrdB","Peptidoglycan polymerase that is essential for cell wall elongation",-0.321113397270974,1,NA,1351,1558,NA,NA
ACR0PX_RS01135,"mltB","Lytic murein transglycosylase B",0.319955774187651,1,NA,1353,1558,NA,NA
ACR0PX_RS01140,"rlpA","Lytic transglycosylase with a strong preference for naked glycan strands that lack stem peptides",0.179906169606732,1,NA,1669,1558,NA,NA
ACR0PX_RS01220,NA,NA,0.340484165131463,1,NA,1301,1558,NA,NA
ACR0PX_RS01235,NA,NA,0.642019708274817,1,NA,287,1558,NA,NA
ACR0PX_RS01295,NA,NA,-0.225167522858633,1,NA,1587,1558,NA,NA
ACR0PX_RS01300,NA,NA,-0.359429229251378,2,NA,1249,793,NA,NA
ACR0PX_RS01305,"yqjZ","enzyme involved in biosynthesis of extracellular polysaccharides",-0.213644172914465,1,NA,1617,1558,NA,NA
ACR0PX_RS01370,NA,NA,0.690251415743159,1,NA,136,1558,NA,NA
ACR0PX_RS01375,NA,NA,-0.0372053423326379,1,NA,1936,1558,NA,NA
ACR0PX_RS01400,NA,NA,0.356180447188707,1,NA,1256,1558,NA,NA
ACR0PX_RS01590,NA,NA,0.260871686935327,1,NA,1500,1558,NA,NA
ACR0PX_RS01620,NA,NA,-0.137961787020666,1,NA,1755,1558,NA,NA
ACR0PX_RS01710,NA,NA,-0.0747583899641753,1,NA,1882,1558,NA,NA
ACR0PX_RS01715,NA,NA,-0.120211004527447,2,NA,1788,793,NA,NA
ACR0PX_RS01735,NA,NA,0.214223644544776,1,NA,1615,1558,NA,NA
ACR0PX_RS01740,NA,NA,0.00954121002923276,2,NA,1991,793,NA,NA
ACR0PX_RS01745,NA,NA,-0.371939001811631,1,NA,1208,1558,NA,NA
ACR0PX_RS01810,NA,NA,0.256241129336892,1,NA,1518,1558,NA,NA
ACR0PX_RS01880,NA,NA,-0.296448174422792,2,NA,1407,793,NA,NA
ACR0PX_RS01885,NA,NA,0.387392250596696,1,NA,1166,1558,NA,NA
ACR0PX_RS02020,NA,NA,-0.561443591436879,1,NA,592,1558,NA,NA
ACR0PX_RS02045,NA,NA,-0.0509011198866375,1,NA,1916,1558,NA,NA
ACR0PX_RS02200,NA,NA,0.279759944629023,1,NA,1445,1558,NA,NA
ACR0PX_RS02220,NA,NA,0.0966714134964023,1,NA,1838,1558,NA,NA
ACR0PX_RS02225,NA,NA,0.317289189029844,1,NA,1358,1558,NA,NA
ACR0PX_RS02300,NA,NA,-0.628597312664138,1,NA,336,1558,NA,NA
ACR0PX_RS02305,NA,NA,0.239775562249478,1,NA,1557,1558,NA,NA
ACR0PX_RS02330,NA,NA,0.33025703712232,1,NA,1326,1558,NA,NA
ACR0PX_RS02410,NA,NA,0.011204742237915,1,NA,1987,1558,NA,NA
ACR0PX_RS02420,NA,NA,0.183315582537461,1,NA,1663,1558,NA,NA
ACR0PX_RS02435,"ugd2","Belongs to the UDP-glucose GDP-mannose dehydrogenase family",-0.483619010957378,1,NA,869,1558,NA,NA
ACR0PX_RS02475,NA,NA,0.362367329924287,1,NA,1238,1558,NA,NA
ACR0PX_RS02550,NA,NA,0.279683451757222,1,NA,1446,1558,NA,NA
ACR0PX_RS02625,NA,NA,0.0818927214553059,1,NA,1872,1558,NA,NA
ACR0PX_RS02695,NA,NA,0.520673832323163,2,NA,751,793,NA,NA
ACR0PX_RS02755,NA,NA,-0.253694959110807,1,NA,1525,1558,NA,NA
ACR0PX_RS02880,NA,NA,0.495085684328034,1,NA,838,1558,NA,NA
ACR0PX_RS02885,NA,NA,0.54024044488387,1,NA,669,1558,NA,NA
ACR0PX_RS02905,NA,NA,-0.163489997178301,2,NA,1701,793,NA,NA
ACR0PX_RS02940,NA,NA,0.0353870204214779,1,NA,1938,1558,NA,NA
ACR0PX_RS03000,NA,NA,0.514594018904896,1,NA,772,1558,NA,NA
ACR0PX_RS03010,NA,NA,-0.19339830181738,1,NA,1644,1558,NA,NA
ACR0PX_RS03115,NA,NA,-0.0645210394990374,1,NA,1897,1558,NA,NA
ACR0PX_RS03120,NA,NA,0.304613259250398,2,NA,1388,793,NA,NA
ACR0PX_RS03185,NA,NA,-0.329754526788104,1,NA,1327,1558,NA,NA
ACR0PX_RS03230,NA,NA,0.0621772897377151,2,NA,1901,793,NA,NA
ACR0PX_RS03255,NA,NA,0.0299949194093042,1,NA,1948,1558,NA,NA
ACR0PX_RS03315,NA,NA,0.124851775297904,1,NA,1777,1558,NA,NA
ACR0PX_RS03390,NA,NA,-0.370546672092745,2,NA,1213,793,NA,NA
ACR0PX_RS03410,NA,NA,0.406862768988969,1,NA,1110,1558,NA,NA
ACR0PX_RS03415,NA,NA,-0.220751208047714,1,NA,1596,1558,NA,NA
ACR0PX_RS03420,NA,NA,0.251566869128906,1,NA,1532,1558,NA,NA
ACR0PX_RS03530,NA,NA,0.453855384994077,1,NA,972,1558,NA,NA
ACR0PX_RS03535,NA,NA,0.434459144605023,1,NA,1029,1558,NA,NA
ACR0PX_RS03590,NA,NA,0.141376066305554,1,NA,1744,1558,NA,NA
ACR0PX_RS03645,NA,NA,-0.0724003372299109,1,NA,1883,1558,NA,NA
ACR0PX_RS03650,"lepA","Required for accurate and efficient protein synthesis under certain stress conditions. May act as a fidelity factor of the translation reaction, by catalyzing a one-codon backward translocation of tRNAs on improperly translocated ribosomes. Back- translocation proceeds from a post-translocation (POST) complex to a pre-translocation (PRE) complex, thus giving elongation fact…
ACR0PX_RS03700,NA,NA,0.49987597002328,1,NA,824,1558,NA,NA
ACR0PX_RS03745,NA,NA,-0.326905096531661,1,NA,1333,1558,NA,NA
ACR0PX_RS03820,NA,NA,0.13194601547141,1,NA,1759,1558,NA,NA
ACR0PX_RS03830,NA,NA,-0.3121054831002,1,NA,1369,1558,NA,NA
ACR0PX_RS03870,NA,NA,0.450649623606322,1,NA,978,1558,NA,NA
ACR0PX_RS03875,"murB","Cell wall formation",0.172669723102679,1,NA,1680,1558,NA,NA
ACR0PX_RS03880,NA,NA,0.311938365531128,1,NA,1370,1558,NA,NA
ACR0PX_RS03920,"lolC","Lipoprotein releasing system, transmembrane protein",0.34390064082129,2,NA,1290,793,NA,NA
ACR0PX_RS03935,NA,NA,0.216962705489202,1,NA,1604,1558,NA,NA
ACR0PX_RS03940,NA,NA,0.233615632187691,1,NA,1570,1558,NA,NA
ACR0PX_RS03945,NA,NA,0.183528623112966,2,NA,1661,793,NA,NA
ACR0PX_RS03975,NA,NA,0.106335282654362,1,NA,1820,1558,NA,NA
ACR0PX_RS03985,"murC","Belongs to the MurCDEF family",0.0970076659835571,1,NA,1836,1558,NA,NA
ACR0PX_RS03990,"murG","Cell wall formation. Catalyzes the transfer of a GlcNAc subunit on undecaprenyl-pyrophosphoryl-MurNAc-pentapeptide (lipid intermediate I) to form undecaprenyl-pyrophosphoryl-MurNAc- (pentapeptide)GlcNAc (lipid intermediate II)",-0.200747922577961,1,NA,1636,1558,NA,NA
ACR0PX_RS04015,"murE","Catalyzes the addition of meso-diaminopimelic acid to the nucleotide precursor UDP-N-acetylmuramoyl-L-alanyl-D-glutamate (UMAG) in the biosynthesis of bacterial cell-wall peptidoglycan",0.274281687537793,1,NA,1469,1558,NA,NA
ACR0PX_RS04065,NA,NA,0.244517783592408,2,NA,1546,793,NA,NA
ACR0PX_RS04110,NA,NA,-0.395457539836315,1,NA,1145,1558,NA,NA
ACR0PX_RS04125,NA,NA,0.420134522207968,2,NA,1070,793,NA,NA
ACR0PX_RS04130,"murA","Cell wall formation. Adds enolpyruvyl to UDP-N- acetylglucosamine",0.354165896768097,1,NA,1266,1558,NA,NA
ACR0PX_RS04165,"kdsD","Arabinose 5-phosphate isomerase",0.541840412376973,1,NA,664,1558,NA,NA
ACR0PX_RS04205,NA,NA,0.360097967031804,1,NA,1246,1558,NA,NA
ACR0PX_RS04235,NA,NA,0.529895904037862,1,NA,713,1558,NA,NA
ACR0PX_RS04245,"mreD","Involved in formation of the rod shape of the cell. May also contribute to regulation of formation of penicillin-binding proteins",0.203197732410573,2,NA,1632,793,NA,NA
ACR0PX_RS04255,NA,NA,-0.115521227671402,2,NA,1798,793,NA,NA
ACR0PX_RS04320,NA,NA,0.315640740597581,2,NA,1361,793,NA,NA
ACR0PX_RS04325,NA,NA,0.623535407976912,1,NA,354,1558,NA,NA
ACR0PX_RS04350,NA,NA,0.339979742329742,1,NA,1302,1558,NA,NA
ACR0PX_RS04365,NA,NA,0.12090331316205,1,NA,1785,1558,NA,NA
ACR0PX_RS04370,"amiB","N-acetylmuramoyl-L-alanine amidase",-0.251783470789334,1,NA,1530,1558,NA,NA
ACR0PX_RS04440,NA,NA,0.423806926458801,1,NA,1065,1558,NA,NA
ACR0PX_RS04445,NA,NA,0.417171365971381,1,NA,1082,1558,NA,NA
ACR0PX_RS04450,NA,NA,0.428417026721907,1,NA,1049,1558,NA,NA
ACR0PX_RS04465,NA,NA,-0.0157964825491745,1,NA,1979,1558,NA,NA
ACR0PX_RS04510,NA,NA,-0.254581146505321,1,NA,1522,1558,NA,NA
ACR0PX_RS04795,NA,NA,0.0404452541839363,2,NA,1932,793,NA,NA
ACR0PX_RS04835,"-","Glycosyl transferase family 2",0.152542435454646,1,NA,1725,1558,NA,NA
ACR0PX_RS04865,NA,NA,0.362293418852042,1,NA,1239,1558,NA,NA
ACR0PX_RS04870,NA,NA,0.272867184458754,1,NA,1472,1558,NA,NA
ACR0PX_RS04875,"ykvP","Glycosyl transferases group 1",-0.118251509028074,1,NA,1792,1558,NA,NA
ACR0PX_RS04895,NA,NA,-0.622144123784158,1,NA,361,1558,NA,NA
ACR0PX_RS04905,"glmS","Catalyzes the first step in hexosamine metabolism, converting fructose-6P into glucosamine-6P using glutamine as a nitrogen source",-0.241329677798783,1,NA,1553,1558,NA,NA
ACR0PX_RS04910,"-","Methyltransferase domain",0.238619774538226,1,NA,1560,1558,NA,NA
ACR0PX_RS04915,"ugd","Belongs to the UDP-glucose GDP-mannose dehydrogenase family",0.396400568561318,1,NA,1141,1558,NA,NA
ACR0PX_RS04930,"-","DUF based on E. rectale Gene description (DUF3880)",0.478012365138933,1,NA,894,1558,NA,NA
ACR0PX_RS04935,"wecC","Belongs to the UDP-glucose GDP-mannose dehydrogenase family",0.431104881613255,1,NA,1041,1558,NA,NA
ACR0PX_RS04955,"-","Transposase",0.29391804644645,1,NA,1412,1558,NA,NA
ACR0PX_RS04965,"rfbC","Catalyzes the epimerization of the C3' and C5'positions of dTDP-6-deoxy-D-xylo-4-hexulose, forming dTDP-6-deoxy-L-lyxo-4- hexulose",0.473969045727813,1,NA,916,1558,NA,NA
ACR0PX_RS04970,"rfbA","Catalyzes the formation of dTDP-glucose, from dTTP and glucose 1-phosphate, as well as its pyrophosphorolysis",0.737114793083426,1,NA,32,1558,NA,NA
ACR0PX_RS04980,"rfbB","Belongs to the NAD(P)-dependent epimerase dehydratase family. dTDP-glucose dehydratase subfamily",0.0292164712697914,1,NA,1951,1558,NA,NA
ACR0PX_RS05035,NA,NA,0.215131782496395,1,NA,1611,1558,NA,NA
ACR0PX_RS05040,"lgt","Transfers the N-acyl diglyceride group on what will become the N-terminal cysteine of membrane lipoproteins",0.457387029677187,1,NA,963,1558,NA,NA
ACR0PX_RS05075,NA,NA,0.698521157539448,1,NA,108,1558,NA,NA
ACR0PX_RS05090,NA,NA,-0.530878221462594,1,NA,705,1558,NA,NA
ACR0PX_RS05125,NA,NA,-0.211421836002254,1,NA,1621,1558,NA,NA
ACR0PX_RS05130,NA,NA,-0.0523239752413038,1,NA,1915,1558,NA,NA
ACR0PX_RS05200,NA,NA,-0.115134960816767,2,NA,1799,793,NA,NA
ACR0PX_RS05290,NA,NA,0.347511600358333,1,NA,1282,1558,NA,NA
ACR0PX_RS05295,"-","Glycosyl transferases group 1",0.4268950672236,1,NA,1052,1558,NA,NA
ACR0PX_RS05390,NA,NA,-0.347401688073758,2,NA,1284,793,NA,NA
ACR0PX_RS05405,NA,NA,0.146150162948743,1,NA,1735,1558,NA,NA
ACR0PX_RS05410,"murF","Involved in cell wall formation. Catalyzes the final step in the synthesis of UDP-N-acetylmuramoyl-pentapeptide, the precursor of murein",0.121817144575079,1,NA,1784,1558,NA,NA
ACR0PX_RS05420,"lapC","secretion protein",0.627062583309255,1,NA,341,1558,NA,NA
ACR0PX_RS05440,NA,NA,0.257650829965048,1,NA,1510,1558,NA,NA
ACR0PX_RS05450,NA,NA,-0.214567366316252,1,NA,1614,1558,NA,NA
ACR0PX_RS05470,NA,NA,-0.0707520182744739,1,NA,1886,1558,NA,NA
ACR0PX_RS05505,NA,NA,0.235788711779275,1,NA,1564,1558,NA,NA
ACR0PX_RS05510,NA,NA,-0.218335670943564,1,NA,1600,1558,NA,NA
ACR0PX_RS05515,NA,NA,-0.275295253994892,1,NA,1466,1558,NA,NA
ACR0PX_RS05590,NA,NA,-0.404818528039982,1,NA,1115,1558,NA,NA
ACR0PX_RS05595,NA,NA,-0.49521664009669,1,NA,837,1558,NA,NA
ACR0PX_RS05615,NA,NA,0.456991094931777,2,NA,964,793,NA,NA
ACR0PX_RS05620,NA,NA,0.43553092309531,2,NA,1022,793,NA,NA
ACR0PX_RS05625,NA,NA,0.455972361276226,1,NA,965,1558,NA,NA
ACR0PX_RS05805,NA,NA,-0.652386205857302,1,NA,252,1558,NA,NA
ACR0PX_RS05815,NA,NA,0.56214906673035,1,NA,589,1558,NA,NA
ACR0PX_RS05855,NA,NA,-0.167698203196369,1,NA,1688,1558,NA,NA
ACR0PX_RS05875,NA,NA,-0.238121805505464,1,NA,1562,1558,NA,NA
ACR0PX_RS05880,NA,NA,-0.28691757181348,1,NA,1426,1558,NA,NA
ACR0PX_RS05935,NA,NA,-0.418957083373838,1,NA,1077,1558,NA,NA
ACR0PX_RS06125,NA,NA,0.46400581095513,1,NA,940,1558,NA,NA
ACR0PX_RS06155,NA,NA,-0.347901527898037,2,NA,1277,793,NA,NA
ACR0PX_RS06190,NA,NA,-0.0588536860494191,1,NA,1907,1558,NA,NA
ACR0PX_RS06240,NA,NA,-0.0466268707808879,2,NA,1921,793,NA,NA
ACR0PX_RS06245,NA,NA,0.276835568061369,2,NA,1456,793,NA,NA
ACR0PX_RS06250,NA,NA,-0.408048766290214,1,NA,1108,1558,NA,NA
ACR0PX_RS06325,NA,NA,-0.411059906224363,1,NA,1102,1558,NA,NA
ACR0PX_RS06375,NA,NA,-0.0923203297420587,1,NA,1848,1558,NA,NA
ACR0PX_RS06390,NA,NA,-0.280590608820835,2,NA,1441,793,NA,NA
ACR0PX_RS06455,NA,NA,-0.429322662190773,1,NA,1047,1558,NA,NA
ACR0PX_RS06460,NA,NA,-0.413910957625219,2,NA,1093,793,NA,NA
ACR0PX_RS06490,NA,NA,0.127541010521685,1,NA,1768,1558,NA,NA
ACR0PX_RS06525,NA,NA,-0.15832971045685,2,NA,1713,793,NA,NA
ACR0PX_RS06670,NA,NA,-0.433052726919444,1,NA,1035,1558,NA,NA
ACR0PX_RS06695,NA,NA,0.0286190804353571,2,NA,1955,793,NA,NA
ACR0PX_RS06705,NA,NA,-0.0946264582759012,1,NA,1844,1558,NA,NA
ACR0PX_RS06710,NA,NA,-0.0227570674060919,1,NA,1967,1558,NA,NA
ACR0PX_RS06730,"rmlA","COG1208 Nucleoside-diphosphate-sugar pyrophosphorylase involved in lipopolysaccharide biosynthesis translation initiation factor 2B, gamma epsilon subunits (eIF-2Bgamma eIF-2Bepsilon)",0.516934467649408,1,NA,761,1558,NA,NA
ACR0PX_RS06740,NA,NA,-0.00355059226100745,1,NA,2005,1558,NA,NA
ACR0PX_RS06775,NA,NA,0.267357477405284,1,NA,1484,1558,NA,NA
ACR0PX_RS06785,NA,NA,0.00874006602112211,1,NA,1992,1558,NA,NA
ACR0PX_RS06845,NA,NA,0.508469218038491,1,NA,791,1558,NA,NA
ACR0PX_RS06880,NA,NA,0.269131679504839,1,NA,1482,1558,NA,NA
ACR0PX_RS06885,NA,NA,-0.507198866890717,1,NA,798,1558,NA,NA
ACR0PX_RS06925,NA,NA,0.536239126999678,1,NA,680,1558,NA,NA
ACR0PX_RS06940,NA,NA,-0.286658948347128,1,NA,1427,1558,NA,NA
ACR0PX_RS06995,NA,NA,0.023408944275082,1,NA,1964,1558,NA,NA
ACR0PX_RS07000,NA,NA,-0.286076069924842,1,NA,1431,1558,NA,NA
ACR0PX_RS07010,NA,NA,-0.479132648731963,1,NA,889,1558,NA,NA
ACR0PX_RS07050,NA,NA,0.271882679809579,1,NA,1474,1558,NA,NA
ACR0PX_RS07095,"betT","Belongs to the BCCT transporter (TC 2.A.15) family",-0.333579843405093,1,NA,1318,1558,NA,NA
ACR0PX_RS07130,NA,NA,-0.248730115392468,1,NA,1539,1558,NA,NA
ACR0PX_RS07265,NA,NA,-0.0953607701732867,1,NA,1841,1558,NA,NA
ACR0PX_RS07320,NA,NA,0.347119060568767,1,NA,1286,1558,NA,NA
ACR0PX_RS07325,NA,NA,0.355017895517362,1,NA,1263,1558,NA,NA
ACR0PX_RS07330,NA,NA,-0.154893160265773,1,NA,1720,1558,NA,NA
ACR0PX_RS07335,NA,NA,0.470811562652975,1,NA,924,1558,NA,NA
ACR0PX_RS07340,NA,NA,0.548831366270087,1,NA,630,1558,NA,NA
ACR0PX_RS07350,NA,NA,0.426342645068708,1,NA,1053,1558,NA,NA
ACR0PX_RS07490,NA,NA,0.0132968937067755,1,NA,1985,1558,NA,NA
ACR0PX_RS07535,NA,NA,-0.517980693744399,1,NA,757,1558,NA,NA
ACR0PX_RS07540,NA,NA,-0.429655133921164,1,NA,1044,1558,NA,NA
ACR0PX_RS07565,NA,NA,0.177235181384092,1,NA,1671,1558,NA,NA
ACR0PX_RS07595,NA,NA,0.306448557914365,1,NA,1383,1558,NA,NA
ACR0PX_RS07680,NA,NA,0.254408257352777,1,NA,1523,1558,NA,NA
ACR0PX_RS07710,NA,NA,-0.353694669314804,1,NA,1268,1558,NA,NA
ACR0PX_RS07720,NA,NA,-0.304926660444778,1,NA,1387,1558,NA,NA
ACR0PX_RS07750,NA,NA,-0.18253389014313,1,NA,1664,1558,NA,NA
ACR0PX_RS07845,NA,NA,-0.315770139865821,1,NA,1360,1558,NA,NA
ACR0PX_RS07865,NA,NA,-0.426084690173581,1,NA,1054,1558,NA,NA
ACR0PX_RS07890,NA,NA,-0.537409601376084,1,NA,677,1558,NA,NA
ACR0PX_RS07955,NA,NA,-0.100909252116807,1,NA,1828,1558,NA,NA
ACR0PX_RS07960,NA,NA,-0.445301449499554,2,NA,998,793,NA,NA
ACR0PX_RS07980,NA,NA,-0.309444327297655,1,NA,1372,1558,NA,NA
ACR0PX_RS07985,NA,NA,0.0960050835232369,1,NA,1839,1558,NA,NA
ACR0PX_RS07990,NA,NA,-0.378338668002858,1,NA,1190,1558,NA,NA
ACR0PX_RS08015,NA,NA,-0.143678726750613,1,NA,1741,1558,NA,NA
ACR0PX_RS08025,NA,NA,-0.52172949015285,1,NA,745,1558,NA,NA
ACR0PX_RS08030,NA,NA,-0.271396905451191,1,NA,1475,1558,NA,NA
ACR0PX_RS08130,NA,NA,-0.0293582032865042,1,NA,1950,1558,NA,NA
ACR0PX_RS08155,NA,NA,0.0139513330562097,1,NA,1983,1558,NA,NA
ACR0PX_RS08210,NA,NA,0.0591712090420421,1,NA,1906,1558,NA,NA
ACR0PX_RS08290,NA,NA,-0.256743697483743,1,NA,1513,1558,NA,NA
ACR0PX_RS08350,NA,NA,0.461825673373654,1,NA,947,1558,NA,NA
ACR0PX_RS08465,NA,NA,0.480197213867126,1,NA,883,1558,NA,NA
ACR0PX_RS08510,NA,NA,-0.322151578271473,1,NA,1347,1558,NA,NA
ACR0PX_RS08545,NA,NA,-0.182308724831528,1,NA,1665,1558,NA,NA
ACR0PX_RS08630,"-","Poly-beta-1,6-N-acetyl-D-glucosamine synthase",0.594535117136667,1,NA,449,1558,NA,NA
ACR0PX_RS08650,NA,NA,-0.101415661240497,2,NA,1827,793,NA,NA
ACR0PX_RS08680,NA,NA,0.370946803175405,1,NA,1211,1558,NA,NA
ACR0PX_RS08685,NA,NA,0.0865092128638944,1,NA,1860,1558,NA,NA
ACR0PX_RS08730,NA,NA,0.160446983615315,1,NA,1708,1558,NA,NA
ACR0PX_RS08735,NA,NA,0.587943914667389,1,NA,475,1558,NA,NA
ACR0PX_RS08860,NA,NA,-0.542820044831399,1,NA,660,1558,NA,NA
ACR0PX_RS08865,NA,NA,-0.249917398061929,1,NA,1535,1558,NA,NA
ACR0PX_RS08870,NA,NA,0.247271946444181,1,NA,1540,1558,NA,NA
ACR0PX_RS08970,NA,NA,-0.0448306071840967,2,NA,1926,793,NA,NA
ACR0PX_RS08980,NA,NA,0.409845170651932,1,NA,1105,1558,NA,NA
ACR0PX_RS09075,NA,NA,0.22777017807674,1,NA,1581,1558,NA,NA
ACR0PX_RS09240,NA,NA,0.336257811543993,1,NA,1313,1558,NA,NA
ACR0PX_RS09260,NA,NA,-0.141058226985108,1,NA,1746,1558,NA,NA
ACR0PX_RS09265,NA,NA,-0.317263144133594,1,NA,1359,1558,NA,NA
ACR0PX_RS09270,NA,NA,0.117082537415224,1,NA,1795,1558,NA,NA
ACR0PX_RS09295,NA,NA,-0.49633876382578,2,NA,835,793,NA,NA
ACR0PX_RS09325,NA,NA,-0.221342158153393,2,NA,1595,793,NA,NA
ACR0PX_RS09360,NA,NA,0.160647089919968,1,NA,1706,1558,NA,NA
ACR0PX_RS09385,NA,NA,-0.490051689289362,1,NA,855,1558,NA,NA
ACR0PX_RS09390,NA,NA,-0.478495741281864,2,NA,892,793,NA,NA
ACR0PX_RS09395,NA,NA,-0.613542753607085,1,NA,381,1558,NA,NA
ACR0PX_RS09400,NA,NA,-0.590761167350527,1,NA,465,1558,NA,NA
ACR0PX_RS09470,NA,NA,-0.205677833191035,1,NA,1627,1558,NA,NA
ACR0PX_RS09480,NA,NA,0.0824249131784005,1,NA,1869,1558,NA,NA
ACR0PX_RS09690,NA,NA,-0.674242752139353,1,NA,184,1558,NA,NA
ACR0PX_RS09820,NA,NA,-0.333617815581305,2,NA,1317,793,NA,NA
ACR0PX_RS09845,NA,NA,-0.34350758338351,1,NA,1292,1558,NA,NA
ACR0PX_RS09850,NA,NA,-0.668008265793986,1,NA,204,1558,NA,NA
ACR0PX_RS09940,NA,NA,0.111665038549744,1,NA,1809,1558,NA,NA
ACR0PX_RS09945,NA,NA,0.452651936313824,1,NA,974,1558,NA,NA
ACR0PX_RS09975,NA,NA,0.066453706184548,1,NA,1894,1558,NA,NA
ACR0PX_RS10020,NA,NA,0.256696822021202,2,NA,1514,793,NA,NA
ACR0PX_RS10025,"ectP","Belongs to the BCCT transporter (TC 2.A.15) family",0.0768202690178863,1,NA,1880,1558,NA,NA
ACR0PX_RS10060,NA,NA,-0.22445026776748,2,NA,1591,793,NA,NA
ACR0PX_RS10065,NA,NA,-0.469066943888877,1,NA,930,1558,NA,NA
ACR0PX_RS10140,NA,NA,-0.314858232609612,1,NA,1363,1558,NA,NA
ACR0PX_RS10195,NA,NA,0.0464502597230856,1,NA,1922,1558,NA,NA
ACR0PX_RS10205,NA,NA,-0.40293349684503,1,NA,1122,1558,NA,NA
ACR0PX_RS10220,NA,NA,0.377042193856801,1,NA,1194,1558,NA,NA
ACR0PX_RS10235,NA,NA,0.276966025995543,1,NA,1455,1558,NA,NA
ACR0PX_RS10335,NA,NA,-0.0449046230653347,1,NA,1925,1558,NA,NA
ACR0PX_RS10345,NA,NA,0.0873150102937703,1,NA,1857,1558,NA,NA
ACR0PX_RS10365,NA,NA,-0.306942504189412,1,NA,1381,1558,NA,NA
ACR0PX_RS10410,NA,NA,-0.60865219432767,1,NA,398,1558,NA,NA
ACR0PX_RS10415,NA,NA,0.297957379035533,1,NA,1403,1558,NA,NA
ACR0PX_RS10445,NA,NA,0.362753855714507,1,NA,1236,1558,NA,NA
ACR0PX_RS10485,NA,NA,0.325309227697077,1,NA,1336,1558,NA,NA
ACR0PX_RS10500,NA,NA,-0.355892385407279,2,NA,1258,793,NA,NA
ACR0PX_RS10535,NA,NA,-0.41840428325696,2,NA,1079,793,NA,NA
ACR0PX_RS10575,NA,NA,-0.359513092353565,1,NA,1248,1558,NA,NA
ACR0PX_RS10590,NA,NA,-0.640011712582893,1,NA,294,1558,NA,NA
ACR0PX_RS10605,NA,NA,0.00791315229304638,1,NA,1993,1558,NA,NA
ACR0PX_RS10610,"csgG","protein involved in formation of curli polymers",0.0156360046129023,1,NA,1980,1558,NA,NA
ACR0PX_RS10730,NA,NA,0.355649907682704,1,NA,1260,1558,NA,NA
ACR0PX_RS10735,NA,NA,0.217938078242326,1,NA,1601,1558,NA,NA
ACR0PX_RS10750,NA,NA,-0.302073555654553,1,NA,1398,1558,NA,NA
ACR0PX_RS10775,NA,NA,0.364316623008215,1,NA,1231,1558,NA,NA
ACR0PX_RS10825,NA,NA,-0.450959874480454,1,NA,977,1558,NA,NA
ACR0PX_RS10865,NA,NA,0.61586584869505,1,NA,374,1558,NA,NA
ACR0PX_RS10880,NA,NA,0.288538263948245,1,NA,1420,1558,NA,NA
ACR0PX_RS10910,NA,NA,0.576726385942223,1,NA,529,1558,NA,NA
ACR0PX_RS10920,NA,NA,0.131557334385199,2,NA,1761,793,NA,NA
ACR0PX_RS10925,NA,NA,0.0871793859510801,1,NA,1858,1558,NA,NA
ACR0PX_RS10935,NA,NA,0.350021308916213,1,NA,1273,1558,NA,NA
ACR0PX_RS10965,NA,NA,0.125578284815577,2,NA,1772,793,NA,NA
ACR0PX_RS10970,NA,NA,0.288254460985642,2,NA,1423,793,NA,NA
ACR0PX_RS11010,NA,NA,0.190780912140246,2,NA,1646,793,NA,NA
ACR0PX_RS11015,"hldD","Catalyzes the interconversion between ADP-D-glycero- beta-D-manno-heptose and ADP-L-glycero-beta-D-manno-heptose via an epimerization at carbon 6 of the heptose",0.660319106992465,1,NA,228,1558,NA,NA
ACR0PX_RS11035,NA,NA,0.234397779303692,1,NA,1567,1558,NA,NA
ACR0PX_RS11065,"kdtA","transferase",0.167659517719712,1,NA,1689,1558,NA,NA
ACR0PX_RS11215,NA,NA,0.0228877985644275,1,NA,1965,1558,NA,NA
ACR0PX_RS11230,NA,NA,0.127636763877666,1,NA,1767,1558,NA,NA
ACR0PX_RS11290,NA,NA,0.504476532844722,1,NA,804,1558,NA,NA
ACR0PX_RS11355,NA,NA,-0.318284188853447,2,NA,1356,793,NA,NA
ACR0PX_RS11400,NA,NA,0.521531700709747,1,NA,746,1558,NA,NA
ACR0PX_RS11445,NA,NA,0.0917268918900705,1,NA,1850,1558,NA,NA
ACR0PX_RS11450,NA,NA,-0.185113531260164,1,NA,1657,1558,NA,NA
ACR0PX_RS11455,NA,NA,-0.149520380705628,1,NA,1729,1558,NA,NA
ACR0PX_RS11475,NA,NA,0.39548926645741,1,NA,1144,1558,NA,NA
ACR0PX_RS11500,NA,NA,-0.0985918078135529,1,NA,1833,1558,NA,NA
ACR0PX_RS11700,NA,NA,0.533607453467941,1,NA,694,1558,NA,NA
ACR0PX_RS11705,NA,NA,0.542906772105892,1,NA,657,1558,NA,NA
ACR0PX_RS11725,NA,NA,0.502909747495947,1,NA,811,1558,NA,NA
ACR0PX_RS11730,NA,NA,0.403066357381188,1,NA,1121,1558,NA,NA
ACR0PX_RS11735,NA,NA,0.378897648013149,1,NA,1187,1558,NA,NA
ACR0PX_RS11815,NA,NA,0.0952212406282053,1,NA,1843,1558,NA,NA
ACR0PX_RS11830,NA,NA,0.193333582627709,1,NA,1645,1558,NA,NA
ACR0PX_RS11835,NA,NA,0.187592656218988,1,NA,1652,1558,NA,NA
ACR0PX_RS11840,NA,NA,0.148313562687265,1,NA,1730,1558,NA,NA
ACR0PX_RS11845,NA,NA,0.0885205720074586,1,NA,1856,1558,NA,NA
ACR0PX_RS11850,NA,NA,0.58855377130137,1,NA,473,1558,NA,NA
ACR0PX_RS11860,NA,NA,0.496472035113155,1,NA,834,1558,NA,NA
ACR0PX_RS11865,NA,NA,0.414709114852613,1,NA,1091,1558,NA,NA
ACR0PX_RS11870,"rpoA","DNA-dependent RNA polymerase catalyzes the transcription of DNA into RNA using the four ribonucleoside triphosphates as substrates",0.356640966691911,2,NA,1254,793,NA,NA
ACR0PX_RS11875,NA,NA,0.0906587822516671,2,NA,1853,793,NA,NA
ACR0PX_RS11925,NA,NA,-0.123584939819767,1,NA,1779,1558,NA,NA
ACR0PX_RS11940,NA,NA,0.626522933965884,1,NA,342,1558,NA,NA
ACR0PX_RS11950,NA,NA,-0.534612470408776,1,NA,687,1558,NA,NA
ACR0PX_RS11955,NA,NA,-0.0998335049901391,1,NA,1832,1558,NA,NA
ACR0PX_RS11965,NA,NA,-0.0529463034647976,1,NA,1914,1558,NA,NA
ACR0PX_RS12065,NA,NA,-0.433993441193476,2,NA,1030,793,NA,NA
ACR0PX_RS12125,NA,NA,-0.556539147539633,2,NA,608,793,NA,NA
ACR0PX_RS12195,NA,NA,-0.2639325857634,1,NA,1491,1558,NA,NA
ACR0PX_RS12220,NA,NA,0.403616826881744,1,NA,1120,1558,NA,NA
ACR0PX_RS12275,NA,NA,-0.0291627721681658,1,NA,1952,1558,NA,NA
ACR0PX_RS12300,NA,NA,-0.347785069408863,1,NA,1279,1558,NA,NA
ACR0PX_RS12310,NA,NA,-0.601233019950097,1,NA,425,1558,NA,NA
ACR0PX_RS12355,NA,NA,-0.701974109734841,1,NA,99,1558,NA,NA
ACR0PX_RS12505,NA,NA,0.194836477544281,1,NA,1641,1558,NA,NA
ACR0PX_RS12555,NA,NA,0.643258413791518,1,NA,283,1558,NA,NA
ACR0PX_RS12645,NA,NA,-0.285197183195627,1,NA,1434,1558,NA,NA
ACR0PX_RS12695,NA,NA,0.356437140793853,1,NA,1255,1558,NA,NA
ACR0PX_RS12770,NA,NA,-0.0639005964256684,1,NA,1900,1558,NA,NA
ACR0PX_RS12780,"yohK","effector of murein hydrolase",-0.276406237274416,1,NA,1457,1558,NA,NA
ACR0PX_RS12815,NA,NA,-0.388131229719927,1,NA,1165,1558,NA,NA
ACR0PX_RS12840,NA,NA,0.356852885697819,1,NA,1253,1558,NA,NA
ACR0PX_RS12890,NA,NA,-0.124559915080543,1,NA,1778,1558,NA,NA
ACR0PX_RS12925,NA,NA,0.166914658972118,1,NA,1690,1558,NA,NA
ACR0PX_RS12975,NA,NA,0.0192839489687738,1,NA,1972,1558,NA,NA
ACR0PX_RS13000,NA,NA,0.231577536709475,2,NA,1575,793,NA,NA
ACR0PX_RS13015,NA,NA,0.164476875821862,1,NA,1697,1558,NA,NA
ACR0PX_RS13030,NA,NA,0.05616641155084,2,NA,1910,793,NA,NA
ACR0PX_RS13040,NA,NA,-0.289205750922017,2,NA,1419,793,NA,NA
ACR0PX_RS13050,NA,NA,0.123075862618276,1,NA,1781,1558,NA,NA
ACR0PX_RS13140,NA,NA,-0.0688345368985584,1,NA,1890,1558,NA,NA
ACR0PX_RS13150,NA,NA,0.308940136336544,2,NA,1374,793,NA,NA
ACR0PX_RS13165,NA,NA,0.239905460508236,1,NA,1556,1558,NA,NA
ACR0PX_RS13200,NA,NA,0.640395967621326,1,NA,293,1558,NA,NA
ACR0PX_RS13210,"dsbC","Required for disulfide bond formation in some periplasmic proteins. Acts by transferring its disulfide bond to other proteins and is reduced in the process",0.435485137594708,1,NA,1024,1558,NA,NA
ACR0PX_RS13225,NA,NA,0.0314520602695765,1,NA,1945,1558,NA,NA
ACR0PX_RS13255,NA,NA,0.269683391613457,2,NA,1479,793,NA,NA
ACR0PX_RS13430,NA,NA,0.0287019807345255,1,NA,1954,1558,NA,NA
ACR0PX_RS13435,NA,NA,0.0903334945632021,1,NA,1854,1558,NA,NA
ACR0PX_RS13465,NA,NA,0.580043303229866,1,NA,516,1558,NA,NA
ACR0PX_RS13515,"bamA","Part of the outer membrane protein assembly complex, which is involved in assembly and insertion of beta-barrel proteins into the outer membrane",0.0433629422389997,1,NA,1929,1558,NA,NA
ACR0PX_RS13525,"lpxD","Catalyzes the N-acylation of UDP-3-O-acylglucosamine using 3-hydroxyacyl-ACP as the acyl donor. Is involved in the biosynthesis of lipid A, a phosphorylated glycolipid that anchors the lipopolysaccharide to the outer membrane of the cell",0.386128778153852,1,NA,1168,1558,NA,NA
ACR0PX_RS13540,"lpxB","Condensation of UDP-2,3-diacylglucosamine and 2,3- diacylglucosamine-1-phosphate to form lipid A disaccharide, a precursor of lipid A, a phosphorylated glycolipid that anchors the lipopolysaccharide to the outer membrane of the cell",0.0546893528901853,1,NA,1913,1558,NA,NA
ACR0PX_RS13545,NA,NA,-0.0176481502097228,1,NA,1974,1558,NA,NA
ACR0PX_RS13575,NA,NA,0.460652092739132,1,NA,951,1558,NA,NA
ACR0PX_RS13580,NA,NA,0.263231712633055,1,NA,1495,1558,NA,NA
ACR0PX_RS13585,NA,NA,-0.0957841526894063,1,NA,1840,1558,NA,NA
ACR0PX_RS13590,NA,NA,-0.300360476200779,1,NA,1401,1558,NA,NA
ACR0PX_RS13620,NA,NA,-0.569877156793053,1,NA,559,1558,NA,NA
ACR0PX_RS13625,NA,NA,-0.47431014730338,1,NA,914,1558,NA,NA
ACR0PX_RS13630,NA,NA,-0.473456519051802,1,NA,918,1558,NA,NA
ACR0PX_RS13645,NA,NA,0.102823595525764,2,NA,1825,793,NA,NA
ACR0PX_RS13695,NA,NA,-0.00403532102136226,1,NA,2004,1558,NA,NA
ACR0PX_RS13710,NA,NA,-0.111567005571903,1,NA,1810,1558,NA,NA
ACR0PX_RS13715,NA,NA,0.125541707525898,1,NA,1773,1558,NA,NA
ACR0PX_RS13720,NA,NA,-0.0296250721751806,1,NA,1949,1558,NA,NA
ACR0PX_RS13820,NA,NA,-0.0870488737833873,1,NA,1859,1558,NA,NA
ACR0PX_RS13825,NA,NA,-0.111689309898014,1,NA,1808,1558,NA,NA
ACR0PX_RS13980,NA,NA,-0.2860845230255,1,NA,1430,1558,NA,NA
ACR0PX_RS13990,NA,NA,0.0776152759948922,1,NA,1879,1558,NA,NA
ACR0PX_RS14025,NA,NA,0.158238447670956,1,NA,1714,1558,NA,NA
ACR0PX_RS14035,NA,NA,0.163365676248837,1,NA,1703,1558,NA,NA
ACR0PX_RS14060,NA,NA,0.693844059733085,2,NA,124,793,NA,NA
ACR0PX_RS14070,NA,NA,0.199867270284002,2,NA,1638,793,NA,NA
ACR0PX_RS14115,NA,NA,0.252637398553734,1,NA,1527,1558,NA,NA
ACR0PX_RS14120,NA,NA,0.447374413798016,1,NA,986,1558,NA,NA
ACR0PX_RS14170,NA,NA,-0.252032075427298,1,NA,1528,1558,NA,NA
ACR0PX_RS14175,NA,NA,-0.181711545360209,1,NA,1666,1558,NA,NA
ACR0PX_RS14190,NA,NA,0.244662702236319,1,NA,1545,1558,NA,NA
ACR0PX_RS14200,NA,NA,-0.576764503172752,1,NA,528,1558,NA,NA
ACR0PX_RS14210,NA,NA,-0.188308993808771,1,NA,1650,1558,NA,NA
ACR0PX_RS14235,NA,NA,-0.474709075394419,1,NA,912,1558,NA,NA
ACR0PX_RS14265,NA,NA,-0.368730208151716,1,NA,1219,1558,NA,NA
ACR0PX_RS14290,NA,NA,0.487795450170756,1,NA,858,1558,NA,NA
ACR0PX_RS14320,NA,NA,0.246525948956642,1,NA,1543,1558,NA,NA
ACR0PX_RS14395,NA,NA,0.120403454336341,1,NA,1786,1558,NA,NA
ACR0PX_RS14420,NA,NA,0.357522868853663,1,NA,1252,1558,NA,NA
ACR0PX_RS14445,NA,NA,-0.200368317410123,1,NA,1637,1558,NA,NA
ACR0PX_RS14455,NA,NA,-0.3114706722218,1,NA,1371,1558,NA,NA
ACR0PX_RS14460,NA,NA,0.044741607154117,1,NA,1928,1558,NA,NA
ACR0PX_RS14465,NA,NA,0.413011181260261,1,NA,1096,1558,NA,NA
ACR0PX_RS14470,NA,NA,-0.476082799444557,1,NA,903,1558,NA,NA
ACR0PX_RS14495,NA,NA,-0.18924788351075,1,NA,1648,1558,NA,NA
ACR0PX_RS14580,NA,NA,-0.648374572675101,1,NA,269,1558,NA,NA
ACR0PX_RS14585,NA,NA,-0.145558212794337,1,NA,1737,1558,NA,NA
ACR0PX_RS14600,NA,NA,0.507244147382242,1,NA,797,1558,NA,NA
ACR0PX_RS14645,NA,NA,0.521174545487405,1,NA,747,1558,NA,NA
ACR0PX_RS14800,NA,NA,-0.607701215599094,1,NA,399,1558,NA,NA
ACR0PX_RS14850,NA,NA,-0.419011118380073,2,NA,1076,793,NA,NA
ACR0PX_RS14930,NA,NA,0.0345470089962211,1,NA,1940,1558,NA,NA
ACR0PX_RS14960,NA,NA,-0.385412978231594,1,NA,1170,1558,NA,NA
ACR0PX_RS15175,NA,NA,-0.551045042442776,1,NA,621,1558,NA,NA
ACR0PX_RS15275,NA,NA,-0.226075577152112,1,NA,1583,1558,NA,NA
ACR0PX_RS15280,NA,NA,-0.433309935255816,1,NA,1031,1558,NA,NA
ACR0PX_RS15290,NA,NA,0.101822143898464,1,NA,1826,1558,NA,NA
ACR0PX_RS15345,NA,NA,0.571050804290039,1,NA,555,1558,NA,NA
ACR0PX_RS15350,NA,NA,0.307976998783225,1,NA,1378,1558,NA,NA
ACR0PX_RS15355,NA,NA,0.160108773050605,1,NA,1710,1558,NA,NA
ACR0PX_RS15360,NA,NA,-0.350006062422022,1,NA,1274,1558,NA,NA
ACR0PX_RS15405,NA,NA,0.433195206520485,1,NA,1033,1558,NA,NA
ACR0PX_RS15415,NA,NA,-0.0252561255257907,1,NA,1961,1558,NA,NA
ACR0PX_RS15500,NA,NA,0.0144231970126335,1,NA,1981,1558,NA,NA
ACR0PX_RS15545,NA,NA,-0.155561059751885,1,NA,1717,1558,NA,NA
ACR0PX_RS15560,NA,NA,-0.27533201079083,1,NA,1464,1558,NA,NA
ACR0PX_RS15635,NA,NA,-0.405773481667505,1,NA,1114,1558,NA,NA
ACR0PX_RS15810,NA,NA,0.459309452511592,1,NA,958,1558,NA,NA
ACR0PX_RS15815,NA,NA,-0.115567950819927,1,NA,1797,1558,NA,NA
ACR0PX_RS15880,NA,NA,0.45568275069002,1,NA,967,1558,NA,NA
ACR0PX_RS15890,"nlpC","COG0791 Cell wall-associated hydrolases (invasion-associated proteins)",0.331341093358908,1,NA,1323,1558,NA,NA
ACR0PX_RS15900,NA,NA,0.363528347823809,1,NA,1232,1558,NA,NA
ACR0PX_RS15930,NA,NA,0.212042251530849,2,NA,1620,793,NA,NA
ACR0PX_RS15950,NA,NA,-0.170651987831434,1,NA,1683,1558,NA,NA
ACR0PX_RS16015,NA,NA,0.620291117131043,1,NA,364,1558,NA,NA
ACR0PX_RS16075,NA,NA,0.217283115167853,1,NA,1603,1558,NA,NA
ACR0PX_RS16185,NA,NA,0.446525877090517,1,NA,992,1558,NA,NA
ACR0PX_RS16240,NA,NA,-0.576087964187367,1,NA,537,1558,NA,NA
ACR0PX_RS16315,NA,NA,0.113094155481388,1,NA,1805,1558,NA,NA
ACR0PX_RS16340,NA,NA,0.303985979632294,1,NA,1390,1558,NA,NA
ACR0PX_RS16365,NA,NA,0.0267536338873769,2,NA,1956,793,NA,NA
ACR0PX_RS16560,NA,NA,-0.242329259801278,1,NA,1551,1558,NA,NA
ACR0PX_RS16635,NA,NA,0.433080667558007,1,NA,1034,1558,NA,NA
ACR0PX_RS16650,NA,NA,-0.495055931983062,1,NA,839,1558,NA,NA
ACR0PX_RS16655,NA,NA,-0.201081611463739,1,NA,1635,1558,NA,NA
ACR0PX_RS16660,NA,NA,-0.7084569653627,1,NA,79,1558,NA,NA
ACR0PX_RS16690,NA,NA,0.163246302461646,1,NA,1704,1558,NA,NA
ACR0PX_RS16735,NA,NA,0.0159978936902564,1,NA,1975,1558,NA,NA
ACR0PX_RS16745,NA,NA,0.327503738083621,1,NA,1332,1558,NA,NA
ACR0PX_RS16750,NA,NA,-0.376177203691051,1,NA,1197,1558,NA,NA
ACR0PX_RS16755,NA,NA,0.0603881051153088,1,NA,1903,1558,NA,NA
ACR0PX_RS16835,NA,NA,0.651101250775782,1,NA,261,1558,NA,NA
ACR0PX_RS16855,NA,NA,-0.276188474621367,1,NA,1460,1558,NA,NA
ACR0PX_RS16960,NA,NA,-0.474757093103073,1,NA,911,1558,NA,NA
ACR0PX_RS17005,NA,NA,0.14535112330254,1,NA,1738,1558,NA,NA
ACR0PX_RS17055,NA,NA,0.275983806798786,1,NA,1462,1558,NA,NA
ACR0PX_RS17075,NA,NA,-0.326814206687802,1,NA,1334,1558,NA,NA
ACR0PX_RS17080,NA,NA,-0.360267397642039,1,NA,1244,1558,NA,NA
ACR0PX_RS17085,NA,NA,-0.129357005597743,1,NA,1764,1558,NA,NA
ACR0PX_RS17125,NA,NA,-0.686089785004628,1,NA,153,1558,NA,NA
ACR0PX_RS17130,NA,NA,-0.431556654806816,1,NA,1038,1558,NA,NA
ACR0PX_RS17165,NA,NA,-0.355695846814386,1,NA,1259,1558,NA,NA
ACR0PX_RS00055,NA,NA,-0.629812651020708,1,NA,333,1558,NA,NA
ACR0PX_RS00115,NA,NA,-0.431458312290334,1,NA,1040,1558,NA,NA
ACR0PX_RS00120,NA,NA,-0.347321016760918,1,NA,1285,1558,NA,NA
ACR0PX_RS00125,NA,NA,-0.212702646816678,1,NA,1618,1558,NA,NA
ACR0PX_RS00500,NA,NA,0.48485927168917,1,NA,867,1558,NA,NA
ACR0PX_RS00825,NA,NA,0.0315800210660357,1,NA,1944,1558,NA,NA
ACR0PX_RS01000,NA,NA,0.279037618693305,1,NA,1447,1558,NA,NA
ACR0PX_RS01055,NA,NA,0.0653342679000054,1,NA,1896,1558,NA,NA
ACR0PX_RS01560,NA,NA,-0.492074852586789,1,NA,848,1558,NA,NA
ACR0PX_RS01570,NA,NA,-0.247124578337603,1,NA,1541,1558,NA,NA
ACR0PX_RS02095,"mltD","COG0741 Soluble lytic murein transglycosylase and related regulatory proteins (some contain LysM invasin domains)",0.504147003238764,1,NA,806,1558,NA,NA
ACR0PX_RS02100,NA,NA,0.461012081712765,1,NA,949,1558,NA,NA
ACR0PX_RS02110,NA,NA,0.0825036775261489,1,NA,1867,1558,NA,NA
ACR0PX_RS02360,NA,NA,0.388242910392714,1,NA,1164,1558,NA,NA
ACR0PX_RS02365,NA,NA,-0.301349069533652,1,NA,1399,1558,NA,NA
ACR0PX_RS02370,NA,NA,-0.306073571494615,1,NA,1384,1558,NA,NA
ACR0PX_RS02650,NA,NA,-0.446501026048546,1,NA,993,1558,NA,NA
ACR0PX_RS02700,NA,NA,0.645244335356274,1,NA,278,1558,NA,NA
ACR0PX_RS02760,NA,NA,0.0674457595033253,1,NA,1892,1558,NA,NA
ACR0PX_RS02790,NA,NA,-0.203553231786357,1,NA,1630,1558,NA,NA
ACR0PX_RS02820,NA,NA,0.690624938856309,1,NA,134,1558,NA,NA
ACR0PX_RS02835,NA,NA,0.37274877352857,1,NA,1204,1558,NA,NA
ACR0PX_RS02965,NA,NA,0.658496568177638,1,NA,232,1558,NA,NA
ACR0PX_RS03105,NA,NA,0.302739661080444,1,NA,1395,1558,NA,NA
ACR0PX_RS03110,NA,NA,0.0921195972061741,1,NA,1849,1558,NA,NA
ACR0PX_RS03130,NA,NA,0.226425159916986,1,NA,1582,1558,NA,NA
ACR0PX_RS03385,NA,NA,-0.638515506473322,1,NA,299,1558,NA,NA
ACR0PX_RS03565,NA,NA,-0.00213528792220132,1,NA,2007,1558,NA,NA
ACR0PX_RS03835,NA,NA,0.455737687819012,1,NA,966,1558,NA,NA
ACR0PX_RS04055,NA,NA,0.395947895680303,1,NA,1143,1558,NA,NA
ACR0PX_RS04675,NA,NA,0.328543272284281,1,NA,1329,1558,NA,NA
ACR0PX_RS04685,NA,NA,0.175432924777511,1,NA,1675,1558,NA,NA
ACR0PX_RS04800,"csuC","chaperone",-0.10906496394001,1,NA,1815,1558,NA,NA
ACR0PX_RS04805,NA,NA,-0.103962623517025,1,NA,1823,1558,NA,NA
ACR0PX_RS05350,NA,NA,-0.504726742762709,1,NA,803,1558,NA,NA
ACR0PX_RS05775,NA,NA,-0.343212581002392,1,NA,1293,1558,NA,NA
ACR0PX_RS06830,NA,NA,-0.195378554095894,1,NA,1640,1558,NA,NA
ACR0PX_RS06920,NA,NA,0.0403216810433932,1,NA,1933,1558,NA,NA
ACR0PX_RS07150,NA,NA,-0.42602160363466,1,NA,1055,1558,NA,NA
ACR0PX_RS07360,NA,NA,0.0134176122636282,1,NA,1984,1558,NA,NA
ACR0PX_RS07515,NA,NA,-0.321151244189629,1,NA,1350,1558,NA,NA
ACR0PX_RS07520,NA,NA,-0.611446182008647,1,NA,390,1558,NA,NA
ACR0PX_RS08640,NA,NA,0.375549785361851,1,NA,1199,1558,NA,NA
ACR0PX_RS08990,NA,NA,-0.259983596347864,1,NA,1503,1558,NA,NA
ACR0PX_RS09035,NA,NA,-0.164033796598967,1,NA,1699,1558,NA,NA
ACR0PX_RS09290,NA,NA,-0.246750823911872,1,NA,1542,1558,NA,NA
ACR0PX_RS09500,NA,NA,0.155956464917097,1,NA,1716,1558,NA,NA
ACR0PX_RS10040,NA,NA,0.108319436496841,1,NA,1817,1558,NA,NA
ACR0PX_RS10070,NA,NA,0.184009914991779,1,NA,1660,1558,NA,NA
ACR0PX_RS10075,"djlA","Regulatory DnaK co-chaperone. Direct interaction between DnaK and DjlA is needed for the induction of the wcaABCDE operon, involved in the synthesis of a colanic acid polysaccharide capsule, possibly through activation of the RcsB RcsC phosphotransfer signaling pathway. The colanic acid capsule may help the bacterium survive conditions outside the host",0.264538642725795,1,…
ACR0PX_RS10100,NA,NA,-0.638663209880898,1,NA,298,1558,NA,NA
ACR0PX_RS10680,NA,NA,0.103656813312244,1,NA,1824,1558,NA,NA
ACR0PX_RS10820,"-","Protein of unknown function (DUF1302)",-0.321889160910042,1,NA,1348,1558,NA,NA
ACR0PX_RS10950,NA,NA,-0.609326352849629,1,NA,396,1558,NA,NA
ACR0PX_RS11005,NA,NA,0.431550736445532,1,NA,1039,1558,NA,NA
ACR0PX_RS11045,NA,NA,0.231911688475904,1,NA,1574,1558,NA,NA
ACR0PX_RS11105,NA,NA,-0.508242002851139,1,NA,793,1558,NA,NA
ACR0PX_RS11335,NA,NA,0.337821551506266,1,NA,1308,1558,NA,NA
ACR0PX_RS11745,NA,NA,-0.260994830630871,1,NA,1499,1558,NA,NA
ACR0PX_RS11750,NA,NA,-0.225275346191375,1,NA,1585,1558,NA,NA
ACR0PX_RS11755,NA,NA,0.0260564216519299,1,NA,1958,1558,NA,NA
ACR0PX_RS11760,NA,NA,-0.40456997084655,1,NA,1116,1558,NA,NA
ACR0PX_RS11765,NA,NA,-0.110844591456532,1,NA,1811,1558,NA,NA
ACR0PX_RS11770,NA,NA,0.117438815630051,1,NA,1794,1558,NA,NA
ACR0PX_RS11785,NA,NA,0.0101664856628098,1,NA,1989,1558,NA,NA
ACR0PX_RS11810,NA,NA,0.552684423227191,1,NA,615,1558,NA,NA
ACR0PX_RS12055,NA,NA,-0.0924803778524067,1,NA,1846,1558,NA,NA
ACR0PX_RS12360,NA,NA,-0.507312602954905,1,NA,796,1558,NA,NA
ACR0PX_RS12395,NA,NA,0.108173436734831,1,NA,1818,1558,NA,NA
ACR0PX_RS12580,NA,NA,-0.113765076202532,1,NA,1804,1558,NA,NA
ACR0PX_RS12640,NA,NA,-0.402512657502304,1,NA,1125,1558,NA,NA
ACR0PX_RS12895,NA,NA,-0.5580101491873,1,NA,606,1558,NA,NA
ACR0PX_RS13055,NA,NA,-0.0178582910392834,1,NA,1973,1558,NA,NA
ACR0PX_RS13275,NA,NA,0.527475252048957,1,NA,721,1558,NA,NA
ACR0PX_RS13405,NA,NA,-0.160553329724419,1,NA,1707,1558,NA,NA
ACR0PX_RS13640,NA,NA,-0.380250803466962,1,NA,1183,1558,NA,NA
ACR0PX_RS13750,NA,NA,0.479066861317594,1,NA,890,1558,NA,NA
ACR0PX_RS14055,NA,NA,0.383932891400886,1,NA,1175,1558,NA,NA
ACR0PX_RS14100,NA,NA,-0.486267292319649,1,NA,862,1558,NA,NA
[truncated: 9 more rows]
